# Supplementary material for: Development and validation of a nomogram to predict B-cell primary thyroid malignant lymphoma-specific survival: A population-based analysis
Source: Front Endocrinol (Lausanne). 2022 Oct 11;13:965448. doi: 10.3389/fendo.2022.965448 (PMC9592747; doi:10.3389/fendo.2022.965448)
Supplement: Supplementary file 1 [file DataSheet_1.csv]

Age	Race	Sex	Histologic	Marital	Ann_Arbor_Stage	Surgery	Radiation	Chemotherapy	Survivalmonths	status	specific	Patient ID	Year of diagnosis	Sequence number	Histologic1	Age1
13-64	White	Male	DLBCL	Other	Stage I	Yes	No/Unknown	Yes	43	0	0	24205923	2015	One primary only	9680	13
13-64	White	Female	MALT	Other	Stage I	Yes	No/Unknown	No/Unknown	153	0	0	66051305	2006	One primary only	9699	16
13-64	White	Female	MALT	Other	Stage I	No	Yes	No/Unknown	149	0	0	30256239	2006	One primary only	9699	18
13-64	White	Male	Other BCN	Other	Stage II	No	No/Unknown	Yes	36	0	0	60945765	2015	One primary only	9687	18
13-64	White	Male	Other BCN	Other	Stage I	Yes	No/Unknown	Yes	98	0	0	17878439	2010	One primary only	9687	20
13-64	Black	Female	DLBCL	Other	Stage II	Yes	No/Unknown	Yes	10	1	1	35316753	2001	One primary only	9680	21
13-64	White	Male	DLBCL	Other	Stage I	No	Yes	Yes	75	0	0	45135288	2012	One primary only	9680	21
13-64	White	Female	MALT	Other	Stage I	Yes	Yes	No/Unknown	206	0	0	10902335	2000	One primary only	9699	22
13-64	White	Male	DLBCL	Married	Stage I	Yes	No/Unknown	Yes	163	0	0	57359241	2003	One primary only	9680	24
13-64	White	Male	Other BCN	Other	Stage II	Yes	Yes	Yes	150	0	0	28251822	2006	One primary only	9687	25
13-64	Other	Female	MALT	Married	Stage I	Yes	Yes	No/Unknown	138	0	0	28329087	2007	One primary only	9699	25
13-64	White	Male	Other BCN	Married	Stage I	No	No/Unknown	No/Unknown	144	0	0	44144280	2006	One primary only	9687	25
13-64	White	Female	DLBCL	Married	Stage I	No	Yes	Yes	86	0	0	66416012	2011	One primary only	9680	25
13-64	White	Male	DLBCL	Married	Stage II	No	No/Unknown	Yes	15	1	1	66870306	2015	One primary only	9680	27
13-64	White	Male	Other BCN	Married	Stage I	No	No/Unknown	Yes	96	0	0	1057577	2007	One primary only	9687	28
13-64	White	Female	DLBCL	Other	Stage I	Yes	No/Unknown	Yes	75	0	0	21481284	2008	One primary only	9680	28
13-64	Black	Female	Other BCN	Married	Stage III	No	No/Unknown	Yes	4	1	1	35681067	2007	One primary only	9687	29
13-64	White	Male	MALT	Married	Stage I	Yes	No/Unknown	No/Unknown	165	0	0	60361418	2005	One primary only	9699	29
13-64	Other	Female	DLBCL	Married	Stage I	Yes	Yes	Yes	95	0	0	1190756	2011	One primary only	9680	30
13-64	White	Female	Other BCN	Married	Stage IV	No	No/Unknown	Yes	175	0	0	43883900	2004	One primary only	9687	30
13-64	Black	Male	Other BCN	Other	Stage III	Yes	No/Unknown	Yes	60	0	0	57828228	2013	1st of 2 or more primaries	9698	30
13-64	White	Female	MALT	Married	Stage I	Yes	Yes	No/Unknown	183	0	0	60426130	2003	One primary only	9699	30
13-64	White	Female	Other BCN	Other	Stage II	Yes	Yes	Yes	41	0	0	60977802	2015	1st of 2 or more primaries	9698	30
13-64	Black	Male	DLBCL	Married	Stage II	Yes	No/Unknown	Yes	167	0	0	65923149	2005	One primary only	9680	30
13-64	Other	Female	Other BCN	Other	Stage I	No	No/Unknown	Yes	131	0	0	32836404	2007	One primary only	9687	31
13-64	White	Female	DLBCL	Other	Stage II	No	Yes	Yes	89	0	0	28408418	2011	One primary only	9680	32
13-64	White	Female	Other BCN	Married	Stage IV	Yes	No/Unknown	Yes	138	0	0	30280858	2007	One primary only	9687	32
13-64	White	Female	DLBCL	Married	Stage I	Yes	Yes	Yes	120	0	0	66213501	2008	One primary only	9680	32
13-64	Other	Female	DLBCL	Other	Stage II	No	No/Unknown	Yes	17	1	1	23910821	2008	One primary only	9680	34
13-64	White	Female	Other BCN	Married	Stage I	No	Yes	Yes	144	0	0	57490487	2006	One primary only	9698	34
13-64	White	Female	DLBCL	Other	Stage I	No	No/Unknown	Yes	97	0	0	21509835	2010	One primary only	9680	35
13-64	White	Male	DLBCL	Married	Stage II	No	No/Unknown	Yes	157	0	0	66025614	2005	One primary only	9680	35
13-64	White	Female	DLBCL	Married	Stage II	Yes	No/Unknown	Yes	125	0	0	74934119	2002	One primary only	9680	35
13-64	White	Female	DLBCL	Married	Stage I	Yes	No/Unknown	No/Unknown	107	0	0	10915204	2000	One primary only	9680	36
13-64	White	Male	DLBCL	Other	Stage I	Yes	No/Unknown	Yes	111	0	0	32850003	2008	One primary only	9680	36
13-64	White	Female	DLBCL	Married	Stage IV	No	Yes	Yes	147	0	0	57479103	2006	1st of 2 or more primaries	9680	36
13-64	White	Female	Other BCN	Other	Stage II	No	Yes	Yes	195	0	0	910928	2002	One primary only	9698	37
13-64	Other	Female	DLBCL	Other	Stage II	No	Yes	Yes	141	0	0	1069332	2007	One primary only	9680	37
13-64	White	Female	MALT	Other	Stage I	Yes	Yes	Yes	213	0	0	10923031	2001	One primary only	9699	37
13-64	White	Male	DLBCL	Other	Stage II	No	Yes	No/Unknown	2	1	1	11024445	2003	One primary only	9680	37
13-64	White	Female	DLBCL	Married	Stage I	No	No/Unknown	Yes	46	0	0	18029151	2015	1st of 2 or more primaries	9680	37
13-64	White	Female	MALT	Married	Stage II	No	Yes	Yes	43	0	0	32980799	2015	One primary only	9699	37
13-64	White	Female	Other BCN	Married	Stage I	No	No/Unknown	No/Unknown	103	0	0	35845570	2009	One primary only	9690	37
13-64	White	Female	Other BCN	Married	Stage II	Yes	No/Unknown	No/Unknown	77	0	0	44216105	2007	One primary only	9698	37
13-64	White	Female	DLBCL	Married	Stage I	Yes	No/Unknown	Yes	68	0	0	45264009	2013	One primary only	9680	37
13-64	White	Female	MALT	Other	Stage I	Yes	Yes	No/Unknown	105	0	0	57654246	2010	One primary only	9699	37
13-64	Black	Female	Other BCN	Other	Stage I	Yes	Yes	No/Unknown	104	0	0	57677637	2010	One primary only	9673	37
13-64	Black	Female	DLBCL	Other	Stage II	No	Yes	Yes	134	0	0	75183786	2007	One primary only	9680	37
13-64	White	Male	DLBCL	Married	Stage IV	Yes	Yes	Yes	8	1	1	10908380	2000	One primary only	9680	38
13-64	White	Female	DLBCL	Married	Stage I	Yes	Yes	Yes	150	0	0	11136298	2006	One primary only	9680	38
13-64	White	Male	MALT	Other	Stage I	Yes	No/Unknown	No/Unknown	129	0	0	11203286	2008	1st of 2 or more primaries	9699	38
13-64	White	Male	Other BCN	Married	Stage II	Yes	No/Unknown	Yes	90	0	0	17878566	2010	One primary only	9698	38
13-64	White	Female	DLBCL	Married	Stage I	Yes	No/Unknown	No/Unknown	193	0	0	28207193	2002	One primary only	9680	38
13-64	White	Male	DLBCL	Other	Stage IV	No	Yes	Yes	95	0	0	28371792	2011	One primary only	9680	38
13-64	White	Male	Other BCN	Married	Stage I	Yes	Yes	No/Unknown	144	0	0	30266180	2006	One primary only	9695	38
13-64	White	Female	Other BCN	Other	Stage II	Yes	No/Unknown	Yes	130	0	0	44324758	2008	One primary only	9687	38
13-64	White	Female	DLBCL	Other	Stage I	No	No/Unknown	Yes	61	0	0	57821346	2013	One primary only	9680	38
13-64	White	Male	DLBCL	Married	Stage I	Yes	Yes	Yes	98	0	0	60740373	2010	One primary only	9680	38
13-64	White	Male	DLBCL	Married	Stage II	Yes	No/Unknown	Yes	128	0	0	66162284	2008	One primary only	9680	38
13-64	Other	Female	DLBCL	Married	Stage II	No	Yes	Yes	104	0	0	66349730	2010	One primary only	9680	38
13-64	White	Male	Other BCN	Married	Stage I	Yes	No/Unknown	No/Unknown	66	0	0	1236437	2012	1st of 2 or more primaries	9691	39
13-64	Other	Male	Other BCN	Married	Stage I	Yes	No/Unknown	No/Unknown	83	0	0	1238700	2012	One primary only	9691	39
13-64	White	Male	DLBCL	Married	Stage II	No	Yes	Yes	226	0	0	17573400	2000	One primary only	9680	39
13-64	White	Female	MALT	Married	Stage I	Yes	Yes	No/Unknown	160	0	0	35564047	2005	1st of 2 or more primaries	9699	39
13-64	White	Female	DLBCL	Married	Stage I	Yes	No/Unknown	Yes	157	0	0	35581767	2005	One primary only	9680	39
13-64	White	Female	MALT	Married	Stage I	Yes	No/Unknown	Yes	46	0	0	66781804	2015	One primary only	9699	39
13-64	White	Male	DLBCL	Other	Stage II	Yes	No/Unknown	No/Unknown	154	0	0	6077134	2006	One primary only	9680	40
13-64	White	Male	DLBCL	Married	Stage II	Yes	Yes	Yes	133	0	0	11192826	2007	One primary only	9680	40
13-64	White	Female	DLBCL	Married	Stage II	Yes	Yes	Yes	51	0	0	11452601	2014	One primary only	9680	40
13-64	White	Female	MALT	Married	Stage I	Yes	Yes	No/Unknown	205	0	0	30148280	2001	One primary only	9699	40
13-64	White	Female	MALT	Married	Stage I	Yes	Yes	No/Unknown	158	0	0	60578988	2005	One primary only	9699	40
13-64	Other	Female	DLBCL	Married	Stage II	Yes	No/Unknown	Yes	153	0	0	65872351	2005	1st of 2 or more primaries	9680	40
13-64	White	Female	DLBCL	Married	Stage II	No	Yes	Yes	154	0	0	65982635	2006	One primary only	9680	40
13-64	White	Male	DLBCL	Married	Stage I	No	No/Unknown	Yes	66	0	0	11332968	2013	One primary only	9680	41
13-64	White	Male	DLBCL	Married	Stage I	No	Yes	Yes	184	0	0	32766704	2003	One primary only	9680	41
13-64	White	Male	Other BCN	Married	Stage IV	Yes	No/Unknown	No/Unknown	141	0	0	35670739	2007	One primary only	9698	41
13-64	Other	Female	DLBCL	Married	Stage II	Yes	Yes	Yes	121	0	0	35766262	2008	One primary only	9680	41
13-64	White	Male	DLBCL	Married	Stage IV	Yes	No/Unknown	Yes	83	0	0	36046573	2012	One primary only	9680	41
13-64	White	Male	DLBCL	Other	Stage I	Yes	No/Unknown	No/Unknown	198	0	0	43594281	2002	One primary only	9680	41
13-64	White	Male	DLBCL	Married	Stage II	No	No/Unknown	Yes	192	0	0	43603521	2002	One primary only	9680	41
13-64	White	Female	MALT	Other	Stage I	No	No/Unknown	Yes	58	0	0	45368969	2014	One primary only	9699	41
13-64	White	Male	DLBCL	Married	Stage I	Yes	No/Unknown	Yes	154	0	0	57337168	2003	One primary only	9680	41
13-64	White	Female	DLBCL	Married	Stage I	No	Yes	Yes	97	0	0	912897	2002	One primary only	9680	42
13-64	Black	Female	MALT	Other	Stage I	Yes	No/Unknown	No/Unknown	144	0	0	1027729	2006	One primary only	9699	42
13-64	White	Male	DLBCL	Married	Stage I	No	Yes	Yes	46	0	0	6442794	2015	One primary only	9680	42
13-64	White	Male	MALT	Married	Stage I	Yes	Yes	No/Unknown	81	0	0	17920304	2012	1st of 2 or more primaries	9699	42
13-64	White	Female	MALT	Married	Stage I	Yes	No/Unknown	No/Unknown	80	0	0	17929865	2012	One primary only	9699	42
13-64	White	Female	DLBCL	Married	Stage I	No	No/Unknown	Yes	112	0	0	23930576	2009	One primary only	9680	42
13-64	White	Female	DLBCL	Other	Stage II	Yes	No/Unknown	Yes	81	0	0	36059827	2012	One primary only	9680	42
13-64	White	Male	MALT	Other	Stage I	Yes	No/Unknown	No/Unknown	40	0	0	45619654	2015	One primary only	9699	42
13-64	White	Male	DLBCL	Married	Stage IV	Yes	No/Unknown	Yes	186	0	0	57345716	2003	One primary only	9680	42
13-64	White	Female	DLBCL	Other	Stage I	Yes	No/Unknown	Yes	135	0	0	57522031	2007	One primary only	9680	42
13-64	White	Female	DLBCL	Married	Stage I	No	No/Unknown	Yes	190	0	0	65725929	2003	One primary only	9680	42
13-64	White	Female	DLBCL	Married	Stage II	No	No/Unknown	Yes	9	1	1	65888135	2005	One primary only	9680	42
13-64	White	Female	Other BCN	Other	Stage I	Yes	No/Unknown	Yes	104	0	0	66330049	2010	One primary only	9698	42
13-64	White	Female	DLBCL	Other	Stage I	Yes	Yes	Yes	52	0	0	66747364	2014	One primary only	9680	42
13-64	White	Female	DLBCL	Married	Stage I	Yes	Yes	Yes	146	0	0	1022769	2006	One primary only	9680	43
13-64	White	Female	DLBCL	Other	Stage I	Yes	No/Unknown	No/Unknown	180	0	0	23700025	2003	One primary only	9680	43
13-64	White	Female	DLBCL	Married	Stage II	Yes	No/Unknown	Yes	83	1	0	28315633	2007	1st of 2 or more primaries	9680	43
13-64	White	Male	DLBCL	Married	Stage II	No	Yes	Yes	187	0	0	43598570	2003	One primary only	9680	43
13-64	White	Female	DLBCL	Married	Stage IV	Yes	No/Unknown	Yes	125	0	0	44427652	2008	One primary only	9680	43
13-64	White	Female	DLBCL	Married	Stage I	Yes	No/Unknown	No/Unknown	81	0	0	44711607	2010	One primary only	9680	43
13-64	White	Female	DLBCL	Married	Stage IV	Yes	No/Unknown	Yes	48	0	0	57869515	2014	One primary only	9680	43
13-64	White	Male	Other BCN	Married	Stage I	No	No/Unknown	Yes	138	0	0	1064730	2007	One primary only	9687	44
13-64	White	Female	DLBCL	Married	Stage I	Yes	Yes	Yes	217	0	0	5911065	2000	One primary only	9680	44
13-64	White	Female	Other BCN	Married	Stage II	Yes	No/Unknown	No/Unknown	94	0	0	6029828	2004	One primary only	9691	44
13-64	White	Male	DLBCL	Married	Stage II	No	No/Unknown	Yes	218	0	0	10908400	2000	1st of 2 or more primaries	9680	44
13-64	White	Female	MALT	Married	Stage II	Yes	Yes	Yes	196	0	0	15808630	2002	One primary only	9699	44
13-64	White	Female	DLBCL	Married	Stage I	Yes	Yes	Yes	58	0	0	28446991	2014	One primary only	9680	44
13-64	White	Female	DLBCL	Married	Stage II	Yes	Yes	Yes	56	0	0	32959169	2014	One primary only	9680	44
13-64	White	Female	Other BCN	Married	Stage III	Yes	No/Unknown	Yes	159	1	0	43902469	2005	1st of 2 or more primaries	9687	44
13-64	White	Female	Other BCN	Married	Stage I	No	Yes	Yes	50	0	0	45462358	2014	One primary only	9687	44
13-64	White	Female	DLBCL	Married	Stage I	Yes	No/Unknown	No/Unknown	189	0	0	57342153	2003	One primary only	9680	44
13-64	White	Female	MALT	Other	Stage I	Yes	No/Unknown	No/Unknown	124	0	0	57580182	2008	1st of 2 or more primaries	9699	44
13-64	White	Female	DLBCL	Married	Stage II	Yes	No/Unknown	Yes	92	0	0	1197838	2011	1st of 2 or more primaries	9680	45
13-64	White	Male	DLBCL	Other	Stage II	Yes	Yes	Yes	202	0	0	5931374	2002	One primary only	9680	45
13-64	White	Female	DLBCL	Married	Stage I	No	Yes	Yes	130	0	0	6170349	2008	One primary only	9680	45
13-64	White	Female	MALT	Married	Stage I	Yes	Yes	No/Unknown	192	0	0	10986837	2002	One primary only	9699	45
13-64	White	Female	MALT	Other	Stage I	Yes	Yes	No/Unknown	208	0	0	17603513	2001	One primary only	9699	45
13-64	White	Female	MALT	Married	Stage I	Yes	No/Unknown	No/Unknown	110	0	0	17791330	2008	One primary only	9699	45
13-64	White	Female	MALT	Married	Stage I	Yes	No/Unknown	No/Unknown	61	0	0	17954806	2013	One primary only	9699	45
13-64	White	Male	DLBCL	Married	Stage II	Yes	Yes	Yes	219	0	0	23576473	2000	1st of 2 or more primaries	9680	45
13-64	White	Female	DLBCL	Other	Stage II	Yes	Yes	Yes	164	0	0	23740417	2005	One primary only	9680	45
13-64	White	Female	MALT	Other	Stage II	Yes	No/Unknown	No/Unknown	111	0	0	28354975	2009	One primary only	9699	45
13-64	White	Female	DLBCL	Married	Stage I	Yes	Yes	Yes	184	0	0	35389581	2003	One primary only	9680	45
13-64	White	Male	DLBCL	Married	Stage I	No	No/Unknown	No/Unknown	163	0	0	35544616	2005	One primary only	9680	45
13-64	White	Female	MALT	Other	Stage I	Yes	No/Unknown	No/Unknown	75	0	0	45037355	2011	One primary only	9699	45
13-64	White	Male	Other BCN	Married	Stage I	Yes	Yes	Yes	87	0	0	45040318	2011	One primary only	9698	45
13-64	Other	Male	DLBCL	Married	Stage I	No	Yes	Yes	42	0	0	45624115	2015	One primary only	9680	45
13-64	White	Female	Other BCN	Married	Stage I	Yes	No/Unknown	No/Unknown	113	0	0	57632520	2009	One primary only	9691	45
13-64	White	Female	DLBCL	Married	Stage I	No	No/Unknown	Yes	93	0	0	57729325	2011	1st of 2 or more primaries	9680	45
13-64	White	Female	Other BCN	Other	Stage I	Yes	Yes	No/Unknown	42	1	0	60627516	2006	One primary only	9690	45
13-64	White	Male	DLBCL	Married	Stage II	No	Yes	No/Unknown	74	0	0	66573173	2012	One primary only	9680	45
13-64	White	Female	MALT	Married	Stage I	Yes	Yes	No/Unknown	165	0	0	75055215	2005	One primary only	9699	45
13-64	White	Female	DLBCL	Married	Stage I	Yes	No/Unknown	Yes	81	0	0	6299792	2012	One primary only	9680	46
13-64	White	Female	MALT	Married	Stage I	Yes	Yes	No/Unknown	181	0	0	23691533	2003	One primary only	9699	46
13-64	White	Female	DLBCL	Married	Stage I	Yes	Yes	Yes	176	0	0	23719865	2004	One primary only	9680	46
13-64	Other	Female	Other BCN	Married	Stage II	Yes	Yes	Yes	98	0	0	23985652	2010	One primary only	9691	46
13-64	White	Male	DLBCL	Other	Stage IV	Yes	No/Unknown	Yes	93	0	0	24004680	2011	One primary only	9680	46
13-64	White	Female	MALT	Other	Stage I	Yes	Yes	No/Unknown	133	0	0	28333672	2007	One primary only	9699	46
13-64	White	Female	DLBCL	Other	Stage II	Yes	No/Unknown	Yes	215	0	0	32703597	2001	One primary only	9680	46
13-64	White	Female	DLBCL	Married	Stage IV	No	Yes	Yes	4	1	1	43675084	2003	One primary only	9680	46
13-64	Other	Male	DLBCL	Other	Stage II	No	No/Unknown	Yes	94	0	0	45140583	2011	One primary only	9680	46
13-64	White	Male	DLBCL	Other	Stage I	Yes	Yes	Yes	184	0	0	57338491	2003	One primary only	9680	46
13-64	White	Female	DLBCL	Married	Stage I	No	Yes	Yes	188	0	0	57352910	2003	One primary only	9680	46
13-64	White	Male	DLBCL	Other	Stage IV	No	Yes	Yes	70	0	0	60863141	2013	One primary only	9680	46
13-64	White	Male	MALT	Married	Stage I	Yes	No/Unknown	No/Unknown	65	0	0	60863146	2013	One primary only	9699	46
13-64	White	Female	DLBCL	Other	Stage I	Yes	Yes	Yes	153	0	0	65990203	2006	One primary only	9680	46
13-64	White	Female	DLBCL	Other	Stage II	Yes	No/Unknown	Yes	131	0	0	75219374	2008	One primary only	9680	46
13-64	White	Male	MALT	Married	Stage II	No	No/Unknown	Yes	102	1	0	913653	2002	One primary only	9699	47
13-64	White	Female	Other BCN	Married	Stage II	No	No/Unknown	Yes	175	0	0	936572	2004	1st of 2 or more primaries	9687	47
13-64	White	Male	Other BCN	Other	Stage IV	No	No/Unknown	Yes	123	0	0	6173547	2008	One primary only	9687	47
13-64	White	Male	DLBCL	Married	Stage III	Yes	No/Unknown	Yes	104	0	0	6251828	2010	One primary only	9680	47
13-64	Other	Female	MALT	Other	Stage I	Yes	Yes	Yes	104	0	0	15898696	2010	One primary only	9699	47
13-64	White	Female	DLBCL	Married	Stage I	No	Yes	Yes	176	0	0	23710360	2004	One primary only	9680	47
13-64	White	Male	Other BCN	Married	Stage II	Yes	Yes	Yes	48	1	0	30124802	2000	1st of 2 or more primaries	9675	47
13-64	White	Female	MALT	Married	Stage I	Yes	Yes	Yes	187	0	0	35388571	2003	One primary only	9699	47
13-64	White	Female	MALT	Other	Stage II	Yes	Yes	No/Unknown	88	0	0	35614260	2006	One primary only	9699	47
13-64	Other	Female	MALT	Married	Stage II	Yes	No/Unknown	No/Unknown	37	0	0	36311659	2015	One primary only	9699	47
13-64	White	Male	DLBCL	Married	Stage II	No	No/Unknown	Yes	198	0	0	43529857	2002	1st of 2 or more primaries	9680	47
13-64	White	Female	DLBCL	Married	Stage I	No	No/Unknown	Yes	155	0	0	44037925	2006	1st of 2 or more primaries	9680	47
13-64	White	Male	Other BCN	Other	Stage II	Yes	Yes	Yes	223	0	0	57222056	2000	One primary only	9670	47
13-64	White	Female	Other BCN	Other	Stage I	Yes	Yes	Yes	202	0	0	57280081	2002	One primary only	9698	47
13-64	White	Female	MALT	Married	Stage I	Yes	No/Unknown	Yes	121	0	0	57575949	2008	One primary only	9699	47
13-64	White	Female	DLBCL	Married	Stage I	No	No/Unknown	Yes	176	0	0	65666203	2002	One primary only	9680	47
13-64	White	Female	DLBCL	Married	Stage I	Yes	Yes	Yes	201	0	0	74920241	2002	One primary only	9680	47
13-64	White	Female	DLBCL	Widowed	Stage II	No	Yes	Yes	153	0	0	75097909	2006	One primary only	9680	47
13-64	White	Female	Other BCN	Married	Stage II	Yes	No/Unknown	Yes	48	0	0	75603871	2014	One primary only	9698	47
13-64	White	Male	MALT	Other	Stage I	Yes	Yes	No/Unknown	200	0	0	875340	2002	1st of 2 or more primaries	9699	48
13-64	White	Male	MALT	Married	Stage IV	Yes	No/Unknown	No/Unknown	134	0	0	6139140	2007	One primary only	9699	48
13-64	White	Female	DLBCL	Other	Stage I	No	No/Unknown	No/Unknown	90	0	0	15919379	2011	One primary only	9680	48
13-64	White	Female	MALT	Married	Stage I	Yes	Yes	No/Unknown	76	0	0	17917719	2012	One primary only	9699	48
13-64	White	Male	Other BCN	Other	Stage I	No	No/Unknown	Yes	66	0	0	21536650	2012	One primary only	9687	48
13-64	White	Female	DLBCL	Married	Stage II	No	Yes	Yes	197	0	0	23642169	2002	One primary only	9680	48
13-64	White	Female	DLBCL	Married	Stage IV	Yes	Yes	Yes	3	1	1	23659818	2002	One primary only	9680	48
13-64	White	Male	DLBCL	Married	Stage II	No	Yes	Yes	136	0	0	32822666	2007	One primary only	9680	48
13-64	Other	Female	Other BCN	Married	Stage II	Yes	No/Unknown	No/Unknown	225	0	0	35226506	2000	One primary only	9698	48
13-64	White	Male	DLBCL	Other	Stage I	No	No/Unknown	Yes	225	0	0	35247797	2000	One primary only	9680	48
13-64	White	Female	MALT	Married	Stage II	Yes	Yes	No/Unknown	131	0	0	44320388	2008	One primary only	9699	48
13-64	White	Female	MALT	Other	Stage I	Yes	Yes	Yes	41	1	0	44338478	2008	One primary only	9699	48
13-64	Other	Male	DLBCL	Married	Stage I	Yes	Yes	Yes	130	0	0	44341064	2008	One primary only	9680	48
13-64	White	Female	Other BCN	Widowed	Stage II	No	No/Unknown	Yes	116	0	0	44528351	2009	One primary only	9690	48
13-64	White	Male	DLBCL	Married	Stage II	No	Yes	Yes	85	0	0	44967571	2011	One primary only	9680	48
13-64	White	Female	Other BCN	Married	Stage II	No	Yes	Yes	47	0	0	45529040	2015	One primary only	9698	48
13-64	White	Male	DLBCL	Other	Stage I	No	Yes	Yes	171	0	0	57403894	2004	One primary only	9680	48
13-64	White	Female	MALT	Married	Stage I	Yes	Yes	No/Unknown	55	0	0	57841231	2014	One primary only	9699	48
13-64	White	Male	DLBCL	Other	Stage I	No	Yes	Yes	189	0	0	65738149	2003	One primary only	9680	48
13-64	White	Female	DLBCL	Other	Stage II	No	Yes	Yes	203	0	0	74934028	2002	One primary only	9680	48
13-64	White	Female	Other BCN	Other	Stage III	No	No/Unknown	Yes	186	0	0	889447	2003	1st of 2 or more primaries	9687	49
13-64	White	Female	DLBCL	Other	Stage I	No	Yes	Yes	200	0	0	10977665	2002	One primary only	9680	49
13-64	White	Male	DLBCL	Married	Stage II	Yes	Yes	Yes	202	0	0	17609646	2002	One primary only	9680	49
13-64	White	Male	DLBCL	Married	Stage I	Yes	Yes	Yes	185	0	0	23679014	2003	One primary only	9680	49
13-64	White	Female	Other BCN	Married	Stage II	Yes	Yes	No/Unknown	184	0	0	28217494	2003	One primary only	9670	49
13-64	White	Female	DLBCL	Married	Stage II	Yes	Yes	Yes	134	0	0	28333539	2007	One primary only	9680	49
13-64	White	Female	DLBCL	Other	Stage II	Yes	Yes	Yes	20	1	1	30184804	2003	One primary only	9680	49
13-64	White	Female	DLBCL	Married	Stage II	Yes	No/Unknown	Yes	118	1	0	35596192	2006	1st of 2 or more primaries	9680	49
13-64	White	Female	DLBCL	Other	Stage I	No	No/Unknown	No/Unknown	53	0	0	35709895	2007	One primary only	9680	49
13-64	White	Female	Other BCN	Married	Stage II	Yes	Yes	No/Unknown	55	0	0	36194823	2014	One primary only	9695	49
13-64	White	Female	MALT	Other	Stage I	Yes	No/Unknown	No/Unknown	225	0	0	42149869	2000	One primary only	9699	49
13-64	White	Female	DLBCL	Other	Stage I	Yes	No/Unknown	Yes	167	0	0	43775410	2004	One primary only	9680	49
13-64	Black	Female	MALT	Other	Stage I	Yes	No/Unknown	No/Unknown	109	0	0	44589463	2009	One primary only	9699	49
13-64	White	Male	MALT	Other	Stage I	Yes	No/Unknown	Yes	109	0	0	44701094	2009	One primary only	9699	49
13-64	White	Female	MALT	Married	Stage II	No	Yes	Yes	102	0	0	44741124	2010	One primary only	9699	49
13-64	White	Female	DLBCL	Married	Stage II	Yes	No/Unknown	Yes	149	1	0	57412551	2005	1st of 2 or more primaries	9680	49
13-64	White	Female	DLBCL	Married	Stage IV	No	No/Unknown	Yes	142	0	0	57549283	2007	One primary only	9680	49
13-64	White	Female	MALT	Other	Stage I	Yes	No/Unknown	No/Unknown	142	0	0	57552092	2007	One primary only	9699	49
13-64	White	Female	Other BCN	Other	Stage I	Yes	Yes	Yes	7	1	1	57584956	2008	One primary only	9684	49
13-64	White	Female	MALT	Other	Stage I	Yes	No/Unknown	Yes	37	0	0	57909054	2015	1st of 2 or more primaries	9699	49
13-64	White	Female	Other BCN	Married	Stage I	Yes	Yes	No/Unknown	181	0	0	65786460	2003	One primary only	9690	49
13-64	Other	Female	Other BCN	Married	Stage I	No	No/Unknown	No/Unknown	134	0	0	66115122	2007	One primary only	9695	49
13-64	White	Male	DLBCL	Married	Stage I	Yes	Yes	Yes	2	1	1	74827820	2000	One primary only	9680	49
13-64	White	Female	DLBCL	Married	Stage II	No	No/Unknown	Yes	94	0	0	75374341	2011	One primary only	9680	49
13-64	Black	Female	DLBCL	Other	Stage I	Yes	No/Unknown	No/Unknown	73	0	0	75486291	2012	One primary only	9680	49
13-64	Other	Male	MALT	Married	Stage II	Yes	Yes	Yes	183	0	0	927852	2003	One primary only	9699	50
13-64	White	Male	DLBCL	Other	Stage III	Yes	No/Unknown	Yes	20	1	1	1116840	2009	One primary only	9680	50
13-64	White	Female	MALT	Other	Stage I	No	Yes	Yes	121	0	0	6174764	2008	One primary only	9699	50
13-64	White	Female	Other BCN	Other	Stage I	Yes	No/Unknown	No/Unknown	48	0	0	6388633	2014	One primary only	9690	50
13-64	White	Male	MALT	Married	Stage II	Yes	Yes	No/Unknown	129	0	0	17799765	2008	One primary only	9699	50
13-64	White	Female	DLBCL	Other	Stage I	Yes	Yes	Yes	178	0	0	21401381	2004	1st of 2 or more primaries	9680	50
13-64	Other	Female	MALT	Other	Stage I	Yes	Yes	No/Unknown	173	0	0	23726446	2004	One primary only	9699	50
13-64	White	Male	Other BCN	Other	Stage II	Yes	Yes	Yes	118	0	0	28348427	2009	One primary only	9698	50
13-64	White	Female	MALT	Married	Stage I	Yes	No/Unknown	No/Unknown	205	1	0	30126398	2000	1st of 2 or more primaries	9699	50
13-64	Other	Female	DLBCL	Other	Stage II	Yes	No/Unknown	No/Unknown	90	0	0	35775720	2008	One primary only	9680	50
13-64	White	Female	Other BCN	Other	Stage I	Yes	Yes	Yes	139	0	0	44240025	2007	One primary only	9690	50
13-64	White	Male	Other BCN	Married	Stage I	No	No/Unknown	Yes	92	0	0	44869398	2011	One primary only	9687	50
13-64	White	Female	MALT	Other	Stage I	Yes	No/Unknown	No/Unknown	135	0	0	57520561	2007	One primary only	9699	50
13-64	White	Female	DLBCL	Married	Stage IV	Yes	No/Unknown	Yes	102	0	0	57651717	2010	One primary only	9680	50
13-64	White	Female	DLBCL	Other	Stage II	Yes	Yes	Yes	101	0	0	57664255	2010	1st of 2 or more primaries	9680	50
13-64	White	Female	MALT	Married	Stage II	Yes	No/Unknown	No/Unknown	39	0	0	57911511	2015	One primary only	9699	50
13-64	White	Male	Other BCN	Other	Stage II	No	No/Unknown	Yes	53	0	0	66737072	2014	One primary only	9690	50
13-64	White	Female	DLBCL	Other	Stage I	Yes	No/Unknown	Yes	225	0	0	802543	2000	One primary only	9680	51
13-64	White	Female	Other BCN	Other	Stage II	Yes	No/Unknown	Yes	219	0	0	844238	2000	One primary only	9691	51
13-64	White	Female	DLBCL	Other	Stage I	Yes	Yes	Yes	190	0	0	6005834	2003	One primary only	9680	51
13-64	White	Male	DLBCL	Other	Stage I	Yes	No/Unknown	No/Unknown	168	0	0	11053553	2004	One primary only	9680	51
13-64	White	Male	DLBCL	Other	Stage II	Yes	Yes	Yes	81	0	0	11203296	2008	One primary only	9680	51
13-64	White	Male	Other BCN	Other	Stage II	No	No/Unknown	Yes	125	0	0	17778814	2008	One primary only	9687	51
13-64	Black	Female	MALT	Married	Stage II	Yes	Yes	No/Unknown	95	0	0	17893801	2011	One primary only	9699	51
13-64	White	Female	MALT	Married	Stage II	Yes	Yes	Yes	100	0	0	17897534	2010	One primary only	9699	51
13-64	White	Male	DLBCL	Widowed	Stage I	No	Yes	Yes	37	0	0	17920386	2012	One primary only	9680	51
13-64	White	Female	MALT	Other	Stage I	Yes	No/Unknown	No/Unknown	108	0	0	21488543	2009	One primary only	9699	51
13-64	White	Female	MALT	Other	Stage I	Yes	Yes	No/Unknown	82	0	0	21529665	2012	One primary only	9699	51
13-64	White	Male	Other BCN	Married	Stage I	Yes	No/Unknown	Yes	204	0	0	23617484	2001	One primary only	9687	51
13-64	White	Female	MALT	Other	Stage II	Yes	No/Unknown	No/Unknown	3	1	0	23981782	2010	One primary only	9699	51
13-64	White	Female	DLBCL	Other	Stage II	No	Yes	Yes	190	0	0	28210011	2003	1st of 2 or more primaries	9680	51
13-64	White	Female	MALT	Other	Stage I	Yes	Yes	No/Unknown	112	0	0	28390488	2009	One primary only	9699	51
13-64	White	Male	Other BCN	Other	Stage II	Yes	Yes	Yes	123	0	0	32846887	2008	1st of 2 or more primaries	9684	51
13-64	Other	Male	MALT	Married	Stage I	Yes	Yes	No/Unknown	165	0	0	43915631	2005	One primary only	9699	51
13-64	White	Female	MALT	Married	Stage I	Yes	No/Unknown	No/Unknown	165	0	0	43941278	2005	One primary only	9699	51
13-64	White	Female	Other BCN	Married	Stage I	Yes	Yes	Yes	153	0	0	44117699	2006	One primary only	9698	51
13-64	White	Female	DLBCL	Widowed	Stage I	Yes	Yes	Yes	137	0	0	44263548	2007	One primary only	9680	51
13-64	White	Female	DLBCL	Married	Stage II	Yes	No/Unknown	No/Unknown	22	1	1	57304523	2002	One primary only	9680	51
13-64	White	Male	DLBCL	Married	Stage II	Yes	No/Unknown	No/Unknown	12	1	1	60331851	2000	One primary only	9680	51
13-64	White	Female	DLBCL	Married	Stage II	Yes	No/Unknown	No/Unknown	131	0	0	66137118	2008	One primary only	9680	51
13-64	White	Female	DLBCL	Other	Stage I	Yes	No/Unknown	No/Unknown	52	0	0	66719442	2014	One primary only	9680	51
13-64	White	Female	MALT	Married	Stage I	Yes	No/Unknown	No/Unknown	20	0	0	75306335	2009	One primary only	9699	51
13-64	White	Female	DLBCL	Other	Stage I	Yes	Yes	Yes	94	0	0	75372825	2011	One primary only	9680	51
13-64	White	Female	Other BCN	Married	Stage I	Yes	No/Unknown	No/Unknown	204	0	0	5921665	2001	One primary only	9690	52
13-64	White	Female	DLBCL	Married	Stage I	No	No/Unknown	Yes	5	0	0	6417227	2015	One primary only	9680	52
13-64	White	Male	DLBCL	Married	Stage II	No	Yes	Yes	144	0	0	11133707	2006	One primary only	9680	52
13-64	White	Female	DLBCL	Widowed	Stage II	No	No/Unknown	Yes	40	0	0	11489120	2015	One primary only	9680	52
13-64	White	Female	DLBCL	Other	Stage II	No	Yes	Yes	209	0	0	17600191	2001	One primary only	9680	52
13-64	White	Female	DLBCL	Married	Stage II	Yes	No/Unknown	Yes	90	0	0	17905978	2011	One primary only	9680	52
13-64	White	Male	DLBCL	Other	Stage I	Yes	No/Unknown	Yes	51	0	0	21572670	2014	One primary only	9680	52
13-64	White	Female	DLBCL	Married	Stage I	Yes	Yes	Yes	114	0	0	23922248	2009	1st of 2 or more primaries	9680	52
13-64	White	Female	DLBCL	Married	Stage I	Yes	No/Unknown	No/Unknown	178	0	0	28221745	2003	One primary only	9680	52
13-64	White	Female	Other BCN	Married	Stage II	Yes	No/Unknown	Yes	122	0	0	30309049	2008	One primary only	9687	52
13-64	White	Male	MALT	Married	Stage II	Yes	No/Unknown	No/Unknown	108	0	0	32874968	2009	1st of 2 or more primaries	9699	52
13-64	Black	Female	DLBCL	Married	Stage II	Yes	Yes	Yes	182	0	0	43640144	2003	One primary only	9680	52
13-64	White	Female	Other BCN	Other	Stage II	Yes	No/Unknown	Yes	142	0	0	44170545	2006	One primary only	9690	52
13-64	White	Female	MALT	Married	Stage I	Yes	No/Unknown	No/Unknown	134	0	0	44308604	2007	One primary only	9699	52
13-64	White	Female	DLBCL	Other	Stage I	Yes	No/Unknown	Yes	112	0	0	44575382	2009	One primary only	9680	52
13-64	White	Female	MALT	Other	Stage I	Yes	No/Unknown	No/Unknown	88	0	0	45040274	2011	One primary only	9699	52
13-64	White	Female	DLBCL	Other	Stage II	No	No/Unknown	Yes	79	0	0	45059444	2012	One primary only	9680	52
13-64	White	Male	MALT	Married	Stage I	Yes	No/Unknown	No/Unknown	68	0	0	45242412	2013	One primary only	9699	52
13-64	White	Male	DLBCL	Married	Stage I	Yes	No/Unknown	Yes	45	0	0	45556409	2015	One primary only	9680	52
13-64	White	Female	DLBCL	Other	Stage IV	Yes	No/Unknown	Yes	45	0	0	45563629	2015	One primary only	9680	52
13-64	White	Male	DLBCL	Other	Stage I	No	Yes	Yes	218	1	0	57249411	2000	One primary only	9680	52
13-64	White	Male	DLBCL	Married	Stage II	No	Yes	Yes	202	0	0	57292343	2002	One primary only	9680	52
13-64	White	Female	Other BCN	Married	Stage I	Yes	No/Unknown	No/Unknown	128	0	0	57561207	2008	One primary only	9691	52
13-64	White	Male	MALT	Married	Stage II	Yes	No/Unknown	Yes	121	0	0	57590486	2008	One primary only	9699	52
13-64	White	Female	DLBCL	Married	Stage I	Yes	No/Unknown	Yes	161	0	0	60362670	2005	1st of 2 or more primaries	9680	52
13-64	White	Female	MALT	Married	Stage I	Yes	No/Unknown	No/Unknown	206	0	0	65646852	2001	One primary only	9699	52
13-64	White	Female	Other BCN	Married	Stage II	Yes	No/Unknown	No/Unknown	148	0	0	66103609	2006	1st of 2 or more primaries	9695	52
13-64	Other	Female	DLBCL	Other	Stage IV	No	No/Unknown	Yes	4	1	0	66803433	2015	One primary only	9680	52
13-64	White	Female	DLBCL	Married	Stage I	Yes	No/Unknown	Yes	206	0	0	74883017	2001	One primary only	9680	52
13-64	White	Male	DLBCL	Married	Stage IV	Yes	No/Unknown	No/Unknown	222	0	0	842273	2000	1st of 2 or more primaries	9680	53
13-64	White	Male	Other BCN	Married	Stage I	No	Yes	Yes	219	0	0	5890479	2000	1st of 2 or more primaries	9690	53
13-64	White	Female	MALT	Married	Stage I	No	No/Unknown	Yes	203	0	0	5943430	2002	One primary only	9699	53
13-64	White	Female	MALT	Married	Stage II	Yes	Yes	No/Unknown	206	0	0	10950364	2001	One primary only	9699	53
13-64	White	Female	DLBCL	Married	Stage II	Yes	Yes	Yes	127	1	1	11012424	2003	One primary only	9680	53
13-64	White	Female	DLBCL	Other	Stage II	Yes	Yes	Yes	42	0	0	11492593	2015	One primary only	9680	53
13-64	White	Female	DLBCL	Married	Stage I	No	Yes	Yes	133	0	0	17770726	2007	One primary only	9680	53
13-64	White	Female	MALT	Married	Stage II	Yes	No/Unknown	Yes	117	0	0	21470630	2009	One primary only	9699	53
13-64	White	Male	DLBCL	Married	Stage I	Yes	Yes	Yes	63	0	0	24119001	2013	One primary only	9680	53
13-64	White	Female	DLBCL	Other	Stage I	Yes	No/Unknown	No/Unknown	133	1	0	28188916	2001	1st of 2 or more primaries	9680	53
13-64	White	Male	Other BCN	Married	Stage II	Yes	No/Unknown	Yes	206	0	0	30155875	2001	One primary only	9698	53
13-64	White	Male	Other BCN	Married	Stage IV	No	No/Unknown	Yes	201	0	0	32704517	2002	One primary only	9687	53
13-64	White	Male	DLBCL	Other	Stage I	No	No/Unknown	Yes	89	0	0	36029460	2011	One primary only	9680	53
13-64	Other	Male	MALT	Married	Stage I	Yes	No/Unknown	No/Unknown	41	0	0	36277416	2015	One primary only	9699	53
13-64	Black	Female	DLBCL	Married	Stage II	Yes	Yes	Yes	176	1	0	42535881	2001	One primary only	9680	53
13-64	White	Male	DLBCL	Other	Stage II	Yes	Yes	Yes	5	0	0	43444706	2001	One primary only	9680	53
13-64	White	Female	DLBCL	Married	Stage I	Yes	Yes	Yes	180	0	0	43723770	2003	1st of 2 or more primaries	9680	53
13-64	White	Female	DLBCL	Other	Stage II	Yes	Yes	Yes	94	1	0	44149536	2006	One primary only	9680	53
13-64	White	Female	DLBCL	Other	Stage I	Yes	Yes	No/Unknown	129	0	0	44382981	2008	One primary only	9680	53
13-64	White	Female	DLBCL	Other	Stage I	Yes	Yes	Yes	125	0	0	44425002	2008	One primary only	9680	53
13-64	Other	Male	MALT	Married	Stage I	Yes	Yes	No/Unknown	74	0	0	45119335	2012	One primary only	9699	53
13-64	White	Male	DLBCL	Married	Stage II	No	No/Unknown	Yes	22	1	1	57521030	2007	One primary only	9680	53
13-64	White	Male	Other BCN	Other	Stage I	No	No/Unknown	Yes	62	1	0	57701246	2011	One primary only	9687	53
13-64	Black	Female	DLBCL	Married	Stage I	No	Yes	Yes	163	0	0	60508904	2005	One primary only	9680	53
13-64	Black	Female	MALT	Other	Stage I	Yes	Yes	No/Unknown	61	0	0	60890761	2013	One primary only	9699	53
13-64	White	Male	Other BCN	Married	Stage I	Yes	No/Unknown	No/Unknown	184	0	0	65754779	2003	One primary only	9698	53
13-64	White	Male	DLBCL	Married	Stage II	No	Yes	Yes	75	0	0	66586247	2012	One primary only	9680	53
13-64	White	Male	Other BCN	Married	Stage II	No	No/Unknown	Yes	143	0	0	75139324	2007	One primary only	9687	53
13-64	Other	Female	MALT	Other	Stage II	Yes	No/Unknown	Yes	191	0	0	876927	2003	One primary only	9699	54
13-64	White	Male	DLBCL	Married	Stage II	No	Yes	Yes	98	0	0	1171813	2010	One primary only	9680	54
13-64	White	Female	DLBCL	Married	Stage II	Yes	Yes	Yes	78	0	0	11398010	2012	1st of 2 or more primaries	9680	54
13-64	White	Female	DLBCL	Married	Stage II	No	Yes	Yes	75	0	0	17944981	2012	One primary only	9680	54
13-64	White	Female	MALT	Married	Stage II	Yes	Yes	Yes	37	0	0	18019005	2015	One primary only	9699	54
13-64	White	Female	DLBCL	Other	Stage II	No	Yes	Yes	39	0	0	18030831	2015	One primary only	9680	54
13-64	White	Female	MALT	Married	Stage I	No	Yes	Yes	195	0	0	23649623	2002	One primary only	9699	54
13-64	White	Female	Other BCN	Married	Stage II	No	Yes	Yes	182	0	0	35437728	2003	One primary only	9670	54
13-64	Other	Male	DLBCL	Married	Stage III	No	Yes	Yes	124	0	0	35770859	2008	One primary only	9680	54
13-64	White	Male	DLBCL	Married	Stage II	Yes	Yes	Yes	158	0	0	43981411	2005	One primary only	9680	54
13-64	White	Female	DLBCL	Married	Stage II	Yes	No/Unknown	No/Unknown	77	0	0	45122496	2012	1st of 2 or more primaries	9680	54
13-64	White	Female	MALT	Other	Stage I	Yes	No/Unknown	Yes	45	0	0	57886838	2015	1st of 2 or more primaries	9699	54
13-64	White	Female	DLBCL	Married	Stage I	Yes	Yes	Yes	84	1	0	60494343	2000	1st of 2 or more primaries	9680	54
13-64	White	Female	DLBCL	Married	Stage I	No	No/Unknown	Yes	91	0	0	60765290	2011	One primary only	9680	54
13-64	White	Male	DLBCL	Other	Stage I	Yes	Yes	Yes	147	0	0	66021887	2006	One primary only	9680	54
13-64	White	Male	DLBCL	Other	Stage I	No	No/Unknown	Yes	29	1	0	66355545	2010	One primary only	9680	54
13-64	Black	Female	MALT	Other	Stage I	Yes	Yes	No/Unknown	137	1	0	75114974	2006	One primary only	9699	54
13-64	White	Female	Other BCN	Married	Stage I	Yes	Yes	Yes	142	0	0	75146136	2007	1st of 2 or more primaries	9690	54
13-64	White	Male	Other BCN	Married	Stage II	Yes	Yes	No/Unknown	129	0	0	75210293	2008	One primary only	9691	54
13-64	White	Male	DLBCL	Other	Stage II	No	Yes	Yes	172	0	0	942961	2004	One primary only	9680	55
13-64	White	Female	DLBCL	Married	Stage II	No	Yes	Yes	134	1	0	6077586	2006	One primary only	9680	55
13-64	White	Female	Other BCN	Married	Stage II	No	Yes	Yes	18	1	1	6119066	2007	One primary only	9690	55
13-64	White	Male	DLBCL	Other	Stage IV	No	Yes	Yes	4	1	0	30337893	2009	One primary only	9680	55
13-64	White	Female	MALT	Married	Stage I	No	Yes	No/Unknown	154	0	0	32804284	2006	One primary only	9699	55
13-64	White	Male	MALT	Married	Stage II	Yes	Yes	No/Unknown	214	0	0	35161490	2001	One primary only	9699	55
13-64	White	Female	MALT	Married	Stage I	Yes	Yes	No/Unknown	46	0	0	36244024	2015	One primary only	9699	55
13-64	White	Male	DLBCL	Married	Stage IV	Yes	No/Unknown	Yes	172	0	0	43773851	2004	1st of 2 or more primaries	9680	55
13-64	White	Male	Other BCN	Married	Stage I	Yes	Yes	Yes	80	0	0	57744759	2012	One primary only	9698	55
13-64	White	Female	DLBCL	Married	Stage IV	Yes	No/Unknown	Yes	38	0	0	57934453	2015	One primary only	9680	55
13-64	White	Female	DLBCL	Married	Stage I	No	No/Unknown	Yes	48	0	0	60932356	2014	One primary only	9680	55
13-64	White	Female	DLBCL	Married	Stage II	No	No/Unknown	Yes	212	0	0	65506193	2001	One primary only	9680	55
13-64	White	Female	DLBCL	Other	Stage II	No	Yes	Yes	131	1	0	65869774	2004	One primary only	9680	55
13-64	White	Male	DLBCL	Married	Stage I	Yes	No/Unknown	No/Unknown	81	0	0	66521802	2012	One primary only	9680	55
13-64	White	Female	Other BCN	Married	Stage II	Yes	No/Unknown	No/Unknown	147	0	0	75165542	2006	One primary only	9691	55
13-64	White	Female	Other BCN	Married	Stage I	Yes	No/Unknown	No/Unknown	84	0	0	75430781	2011	One primary only	9691	55
13-64	White	Male	MALT	Other	Stage II	Yes	No/Unknown	Yes	35	1	0	1360458	2014	One primary only	9699	56
13-64	White	Female	DLBCL	Married	Stage I	Yes	Yes	Yes	123	0	0	11215113	2008	One primary only	9680	56
13-64	White	Male	Other BCN	Married	Stage I	Yes	No/Unknown	No/Unknown	212	0	0	17607961	2001	One primary only	9698	56
13-64	White	Female	Other BCN	Married	Stage I	Yes	No/Unknown	Yes	200	0	0	17615691	2002	One primary only	9687	56
13-64	White	Female	Other BCN	Married	Stage III	Yes	No/Unknown	Yes	144	0	0	17761590	2006	One primary only	9695	56
13-64	White	Male	DLBCL	Other	Stage I	Yes	No/Unknown	Yes	25	1	0	21503037	2010	1st of 2 or more primaries	9680	56
13-64	White	Male	DLBCL	Married	Stage I	Yes	Yes	Yes	211	0	0	23601852	2001	One primary only	9680	56
13-64	White	Female	DLBCL	Married	Stage II	Yes	Yes	Yes	179	0	0	23699811	2004	One primary only	9680	56
13-64	White	Female	DLBCL	Other	Stage I	Yes	Yes	Yes	131	0	0	23864403	2008	One primary only	9680	56
13-64	White	Female	DLBCL	Married	Stage II	No	No/Unknown	No/Unknown	176	0	0	32770451	2004	1st of 2 or more primaries	9680	56
13-64	White	Female	MALT	Other	Stage II	No	No/Unknown	No/Unknown	63	1	0	43728803	2002	One primary only	9699	56
13-64	White	Male	DLBCL	Other	Stage II	Yes	Yes	Yes	187	0	0	43731592	2003	One primary only	9680	56
13-64	White	Male	DLBCL	Married	Stage I	Yes	Yes	Yes	1	1	1	44000039	2005	One primary only	9680	56
13-64	White	Female	DLBCL	Widowed	Stage I	Yes	Yes	Yes	150	0	0	44230226	2006	One primary only	9680	56
13-64	White	Male	MALT	Married	Stage II	Yes	No/Unknown	No/Unknown	58	1	0	44296652	2007	1st of 2 or more primaries	9699	56
13-64	White	Male	DLBCL	Other	Stage II	No	Yes	Yes	128	0	0	44371406	2008	One primary only	9680	56
13-64	White	Male	DLBCL	Married	Stage IV	No	No/Unknown	Yes	25	1	0	44766607	2010	1st of 2 or more primaries	9680	56
13-64	White	Female	MALT	Married	Stage III	Yes	No/Unknown	Yes	105	0	0	44819279	2010	One primary only	9699	56
13-64	White	Female	Other BCN	Married	Stage I	No	Yes	No/Unknown	202	0	0	57284050	2002	One primary only	9695	56
13-64	White	Female	MALT	Married	Stage I	Yes	Yes	Yes	144	0	0	57469826	2006	One primary only	9699	56
13-64	White	Female	MALT	Other	Stage I	Yes	Yes	No/Unknown	116	0	0	60692241	2009	One primary only	9699	56
13-64	White	Female	DLBCL	Married	Stage I	Yes	Yes	Yes	72	0	0	60845063	2012	One primary only	9680	56
13-64	White	Female	DLBCL	Other	Stage IV	Yes	Yes	Yes	200	0	0	65661879	2002	1st of 2 or more primaries	9680	56
13-64	Other	Female	Other BCN	Married	Stage III	Yes	No/Unknown	Yes	106	0	0	66330533	2010	One primary only	9687	56
13-64	White	Male	DLBCL	Married	Stage II	No	No/Unknown	Yes	104	0	0	66361218	2010	One primary only	9680	56
13-64	White	Female	DLBCL	Married	Stage II	No	No/Unknown	Yes	72	0	0	66616063	2012	One primary only	9680	56
13-64	White	Female	MALT	Other	Stage I	No	No/Unknown	No/Unknown	82	0	0	1235605	2012	One primary only	9699	57
13-64	White	Female	DLBCL	Married	Stage II	No	No/Unknown	No/Unknown	154	0	0	6082942	2006	1st of 2 or more primaries	9680	57
13-64	White	Female	DLBCL	Married	Stage I	Yes	No/Unknown	Yes	189	0	0	10995966	2003	One primary only	9680	57
13-64	White	Female	Other BCN	Married	Stage I	Yes	Yes	Yes	167	0	0	11109199	2005	One primary only	9698	57
13-64	Other	Female	MALT	Other	Stage I	No	No/Unknown	No/Unknown	108	0	0	15893521	2009	One primary only	9699	57
13-64	White	Male	DLBCL	Married	Stage II	No	No/Unknown	Yes	100	0	0	17868916	2010	One primary only	9680	57
13-64	White	Female	DLBCL	Married	Stage III	Yes	No/Unknown	Yes	63	0	0	17961648	2013	One primary only	9680	57
13-64	White	Female	Other BCN	Married	Stage I	No	Yes	Yes	181	0	0	23696853	2003	One primary only	9691	57
13-64	White	Female	DLBCL	Married	Stage II	Yes	Yes	Yes	203	0	0	28196828	2002	One primary only	9680	57
13-64	White	Female	DLBCL	Other	Stage I	Yes	No/Unknown	No/Unknown	187	0	0	30195563	2003	One primary only	9680	57
13-64	White	Female	MALT	Other	Stage II	Yes	Yes	No/Unknown	54	1	0	30365990	2010	1st of 2 or more primaries	9699	57
13-64	White	Male	DLBCL	Other	Stage I	Yes	Yes	Yes	78	1	0	32718166	2000	One primary only	9680	57
13-64	White	Female	DLBCL	Married	Stage I	Yes	Yes	No/Unknown	28	0	0	32924537	2012	One primary only	9680	57
13-64	White	Male	DLBCL	Married	Stage I	Yes	No/Unknown	No/Unknown	125	0	0	35760133	2008	1st of 2 or more primaries	9680	57
13-64	White	Male	DLBCL	Other	Stage I	No	No/Unknown	Yes	67	0	0	36113923	2013	One primary only	9680	57
13-64	White	Male	DLBCL	Married	Stage II	Yes	No/Unknown	No/Unknown	46	1	0	43540725	2002	One primary only	9680	57
13-64	Other	Female	MALT	Other	Stage II	Yes	Yes	No/Unknown	85	0	0	45021968	2011	One primary only	9699	57
13-64	White	Male	DLBCL	Married	Stage I	No	No/Unknown	No/Unknown	67	0	0	45234867	2013	One primary only	9680	57
13-64	White	Male	MALT	Married	Stage II	Yes	No/Unknown	No/Unknown	44	0	0	57892346	2015	One primary only	9699	57
13-64	White	Male	DLBCL	Other	Stage IV	Yes	Yes	No/Unknown	53	0	0	60929985	2014	One primary only	9680	57
13-64	White	Female	DLBCL	Married	Stage I	No	Yes	Yes	178	0	0	65803281	2004	One primary only	9680	57
13-64	White	Female	Other BCN	Other	Stage I	Yes	No/Unknown	Yes	63	0	0	75548271	2013	One primary only	9698	57
13-64	White	Male	DLBCL	Married	Stage II	No	Yes	Yes	180	0	0	936465	2003	One primary only	9680	58
13-64	White	Female	Other BCN	Married	Stage II	Yes	Yes	Yes	96	0	0	11298562	2010	One primary only	9698	58
13-64	White	Female	Other BCN	Other	Stage I	Yes	Yes	No/Unknown	88	0	0	15919578	2011	One primary only	9698	58
13-64	White	Male	DLBCL	Married	Stage I	No	No/Unknown	Yes	182	0	0	23689080	2003	One primary only	9680	58
13-64	White	Male	DLBCL	Other	Stage II	Yes	No/Unknown	Yes	160	0	0	23764367	2005	One primary only	9680	58
13-64	White	Male	DLBCL	Married	Stage II	No	No/Unknown	Yes	118	0	0	23908080	2009	One primary only	9680	58
13-64	Other	Female	DLBCL	Married	Stage II	Yes	Yes	Yes	162	0	0	35530524	2005	1st of 2 or more primaries	9680	58
13-64	White	Female	MALT	Married	Stage I	Yes	Yes	No/Unknown	211	0	0	43260074	2001	1st of 2 or more primaries	9699	58
13-64	White	Male	DLBCL	Other	Stage I	No	Yes	Yes	75	0	0	45120382	2012	One primary only	9680	58
13-64	White	Female	MALT	Married	Stage II	Yes	Yes	No/Unknown	52	0	0	45374804	2014	One primary only	9699	58
13-64	White	Female	DLBCL	Other	Stage II	No	No/Unknown	Yes	53	0	0	45411267	2014	One primary only	9680	58
13-64	White	Female	DLBCL	Married	Stage III	Yes	Yes	Yes	198	1	0	57261795	2001	1st of 2 or more primaries	9680	58
13-64	White	Female	DLBCL	Married	Stage I	No	Yes	Yes	176	0	0	57388242	2004	One primary only	9680	58
13-64	White	Female	DLBCL	Married	Stage I	Yes	No/Unknown	Yes	166	0	0	57416999	2005	1st of 2 or more primaries	9680	58
13-64	White	Female	DLBCL	Married	Stage I	Yes	No/Unknown	Yes	156	0	0	57444624	2005	One primary only	9680	58
13-64	White	Female	DLBCL	Married	Stage II	No	No/Unknown	Yes	95	1	0	57666247	2010	One primary only	9680	58
13-64	White	Female	Other BCN	Married	Stage II	No	No/Unknown	Yes	78	0	0	57757097	2012	One primary only	9698	58
13-64	White	Male	DLBCL	Other	Stage II	Yes	No/Unknown	No/Unknown	49	0	0	57972999	2014	One primary only	9680	58
13-64	White	Female	MALT	Other	Stage I	Yes	No/Unknown	No/Unknown	64	1	0	60805679	2012	1st of 2 or more primaries	9699	58
13-64	White	Female	DLBCL	Widowed	Stage I	Yes	Yes	Yes	76	1	0	65923695	2005	One primary only	9680	58
13-64	White	Male	DLBCL	Other	Stage II	No	No/Unknown	Yes	1	1	0	66275927	2009	One primary only	9680	58
13-64	Other	Female	Other BCN	Married	Stage I	Yes	Yes	No/Unknown	104	0	0	66346542	2010	One primary only	9695	58
13-64	White	Female	DLBCL	Married	Stage I	No	No/Unknown	Yes	16	1	1	74904178	2002	One primary only	9680	58
13-64	White	Male	DLBCL	Married	Stage II	Yes	Yes	Yes	176	0	0	75001208	2004	One primary only	9680	58
13-64	White	Female	DLBCL	Other	Stage III	No	Yes	Yes	94	1	0	75117041	2006	One primary only	9680	58
13-64	White	Female	MALT	Other	Stage II	Yes	Yes	No/Unknown	140	0	0	75154430	2007	One primary only	9699	58
13-64	White	Female	DLBCL	Married	Stage I	Yes	Yes	Yes	63	0	0	75525712	2013	One primary only	9680	58
13-64	White	Female	Other BCN	Married	Stage I	Yes	Yes	No/Unknown	42	0	0	75632007	2015	One primary only	9698	58
13-64	Other	Female	DLBCL	Married	Stage II	No	No/Unknown	Yes	109	1	0	931814	2003	One primary only	9680	59
13-64	White	Female	DLBCL	Other	Stage II	No	Yes	Yes	100	1	0	1003082	2006	1st of 2 or more primaries	9680	59
13-64	Other	Male	DLBCL	Other	Stage IV	Yes	Yes	Yes	53	0	0	1327089	2014	One primary only	9680	59
13-64	White	Female	MALT	Married	Stage I	Yes	Yes	No/Unknown	93	0	0	11358479	2011	One primary only	9699	59
13-64	White	Male	DLBCL	Married	Stage II	No	No/Unknown	Yes	70	0	0	11407185	2013	One primary only	9680	59
13-64	White	Male	Other BCN	Married	Stage IV	Yes	No/Unknown	No/Unknown	133	0	0	17781684	2007	One primary only	9698	59
13-64	White	Female	DLBCL	Married	Stage IV	No	No/Unknown	Yes	45	0	0	18024118	2015	One primary only	9680	59
13-64	White	Male	DLBCL	Married	Stage II	No	No/Unknown	Yes	155	0	0	23778828	2006	One primary only	9680	59
13-64	White	Female	Other BCN	Married	Stage I	Yes	Yes	Yes	186	0	0	28213478	2003	One primary only	9698	59
13-64	White	Female	DLBCL	Widowed	Stage I	No	Yes	Yes	176	0	0	28225112	2004	One primary only	9680	59
13-64	White	Male	MALT	Married	Stage II	Yes	Yes	Yes	130	0	0	28341093	2008	One primary only	9699	59
13-64	White	Male	MALT	Married	Stage I	Yes	Yes	No/Unknown	138	1	0	32776506	2004	One primary only	9699	59
13-64	Other	Male	DLBCL	Married	Stage I	No	No/Unknown	Yes	52	1	1	36030224	2011	1st of 2 or more primaries	9680	59
13-64	White	Female	DLBCL	Married	Stage I	Yes	Yes	Yes	151	0	0	44113361	2006	One primary only	9680	59
13-64	White	Female	MALT	Other	Stage I	Yes	No/Unknown	No/Unknown	144	0	0	44170910	2006	One primary only	9699	59
13-64	Other	Female	MALT	Married	Stage I	No	Yes	No/Unknown	40	0	0	45557141	2015	One primary only	9699	59
13-64	White	Female	DLBCL	Married	Stage I	Yes	Yes	Yes	43	0	0	45616551	2015	One primary only	9680	59
13-64	White	Female	DLBCL	Married	Stage II	Yes	No/Unknown	Yes	101	0	0	57648910	2010	One primary only	9680	59
13-64	White	Female	MALT	Widowed	Stage I	Yes	No/Unknown	No/Unknown	165	0	0	60254579	2005	1st of 2 or more primaries	9699	59
13-64	White	Female	DLBCL	Other	Stage IV	No	No/Unknown	No/Unknown	150	1	0	60355928	2004	One primary only	9680	59
13-64	White	Male	Other BCN	Married	Stage II	Yes	Yes	Yes	148	0	0	66061872	2006	One primary only	9684	59
13-64	Other	Male	DLBCL	Married	Stage II	No	Yes	Yes	45	0	0	66220860	2015	One primary only	9680	59
13-64	White	Female	Other BCN	Married	Stage II	No	No/Unknown	Yes	117	0	0	66288116	2009	One primary only	9687	59
13-64	White	Female	DLBCL	Married	Stage II	No	Yes	Yes	77	0	0	66550016	2012	One primary only	9680	59
13-64	White	Female	DLBCL	Married	Stage II	No	Yes	Yes	195	0	0	871769	2002	One primary only	9680	60
13-64	Other	Female	Other BCN	Married	Stage II	No	Yes	Yes	163	0	0	980069	2005	One primary only	9698	60
13-64	White	Male	DLBCL	Married	Stage II	Yes	Yes	Yes	175	0	0	11034617	2004	One primary only	9680	60
13-64	White	Male	DLBCL	Married	Stage II	Yes	No/Unknown	Yes	47	0	0	18018597	2015	One primary only	9680	60
13-64	White	Female	Other BCN	Married	Stage II	Yes	Yes	Yes	215	0	0	28184320	2001	One primary only	9690	60
13-64	White	Male	DLBCL	Married	Stage I	Yes	Yes	Yes	201	0	0	28198331	2002	1st of 2 or more primaries	9680	60
13-64	White	Female	DLBCL	Married	Stage I	Yes	Yes	Yes	192	0	0	30180775	2002	One primary only	9680	60
13-64	White	Male	DLBCL	Married	Stage II	Yes	Yes	Yes	200	0	0	32720259	2002	1st of 2 or more primaries	9680	60
13-64	Other	Female	MALT	Married	Stage I	Yes	Yes	No/Unknown	80	0	0	32919023	2012	One primary only	9699	60
13-64	Other	Female	DLBCL	Other	Stage III	Yes	No/Unknown	Yes	199	0	0	35162802	2002	One primary only	9680	60
13-64	White	Female	Other BCN	Married	Stage II	Yes	Yes	No/Unknown	185	1	0	35203915	2001	One primary only	9698	60
13-64	White	Male	MALT	Married	Stage II	Yes	Yes	Yes	139	1	0	35253856	2001	1st of 2 or more primaries	9699	60
13-64	White	Male	Other BCN	Married	Stage II	Yes	No/Unknown	Yes	126	0	0	35767408	2008	One primary only	9687	60
13-64	White	Female	DLBCL	Other	Stage I	Yes	No/Unknown	Yes	117	0	0	35796101	2009	One primary only	9680	60
13-64	White	Male	MALT	Other	Stage I	Yes	No/Unknown	No/Unknown	94	1	0	43544592	2002	One primary only	9699	60
13-64	White	Female	DLBCL	Married	Stage II	Yes	Yes	Yes	166	0	0	43958878	2005	One primary only	9680	60
13-64	White	Female	DLBCL	Other	Stage I	Yes	No/Unknown	Yes	157	0	0	43993462	2005	One primary only	9680	60
13-64	White	Male	DLBCL	Married	Stage I	No	No/Unknown	Yes	143	0	0	44193409	2007	One primary only	9680	60
13-64	White	Female	DLBCL	Other	Stage II	Yes	Yes	Yes	120	0	0	44349344	2008	1st of 2 or more primaries	9680	60
13-64	White	Female	Other BCN	Married	Stage I	Yes	No/Unknown	Yes	108	0	0	44663396	2009	One primary only	9698	60
13-64	White	Female	MALT	Other	Stage I	Yes	Yes	No/Unknown	70	0	0	45197074	2013	1st of 2 or more primaries	9699	60
13-64	White	Female	Other BCN	Married	Stage II	Yes	No/Unknown	Yes	85	0	0	57723466	2011	One primary only	9698	60
13-64	White	Female	MALT	Married	Stage I	Yes	No/Unknown	No/Unknown	47	0	0	57883347	2015	One primary only	9699	60
13-64	White	Female	Other BCN	Married	Stage II	Yes	No/Unknown	No/Unknown	183	0	0	65781015	2003	One primary only	9698	60
13-64	White	Female	MALT	Other	Stage I	Yes	No/Unknown	No/Unknown	97	0	0	66412695	2010	One primary only	9699	60
13-64	White	Male	Other BCN	Married	Stage II	Yes	No/Unknown	Yes	63	1	0	66616836	2012	1st of 2 or more primaries	9687	60
13-64	White	Female	DLBCL	Other	Stage II	No	No/Unknown	No/Unknown	19	1	1	75665772	2013	One primary only	9680	60
13-64	Other	Male	DLBCL	Other	Stage II	No	No/Unknown	Yes	70	0	0	1279403	2013	One primary only	9680	61
13-64	White	Male	DLBCL	Married	Stage II	No	Yes	Yes	49	0	0	11469727	2014	One primary only	9680	61
13-64	Other	Male	MALT	Married	Stage I	Yes	Yes	No/Unknown	166	0	0	15845172	2005	One primary only	9699	61
13-64	White	Female	MALT	Married	Stage I	Yes	No/Unknown	No/Unknown	43	0	0	15959143	2015	One primary only	9699	61
13-64	White	Female	MALT	Married	Stage II	Yes	Yes	No/Unknown	205	0	0	17606453	2001	One primary only	9699	61
13-64	White	Male	DLBCL	Married	Stage IV	No	No/Unknown	Yes	122	0	0	17798561	2008	One primary only	9680	61
13-64	White	Male	DLBCL	Other	Stage II	No	No/Unknown	Yes	2	1	0	18024434	2015	One primary only	9680	61
13-64	White	Female	Other BCN	Married	Stage I	No	Yes	Yes	164	0	0	21425572	2005	One primary only	9675	61
13-64	White	Female	DLBCL	Widowed	Stage I	Yes	No/Unknown	Yes	117	0	0	21481412	2009	One primary only	9680	61
13-64	White	Male	DLBCL	Married	Stage I	No	No/Unknown	Yes	42	0	0	21514750	2011	One primary only	9680	61
13-64	White	Male	DLBCL	Married	Stage II	No	No/Unknown	Yes	12	1	1	23570183	2000	One primary only	9680	61
13-64	White	Female	DLBCL	Married	Stage I	No	Yes	Yes	168	0	0	23731321	2004	One primary only	9680	61
13-64	White	Female	DLBCL	Other	Stage I	No	Yes	Yes	95	0	0	23998342	2011	One primary only	9680	61
13-64	White	Male	MALT	Married	Stage I	Yes	Yes	No/Unknown	89	0	0	24020288	2011	One primary only	9699	61
13-64	White	Male	MALT	Married	Stage I	Yes	Yes	No/Unknown	78	0	0	28426089	2012	One primary only	9699	61
13-64	White	Male	DLBCL	Other	Stage I	Yes	No/Unknown	No/Unknown	37	0	0	28478252	2015	One primary only	9680	61
13-64	White	Male	MALT	Married	Stage II	Yes	Yes	No/Unknown	177	0	0	35469122	2004	One primary only	9699	61
13-64	Other	Female	DLBCL	Married	Stage I	Yes	No/Unknown	Yes	38	0	0	36307687	2015	One primary only	9680	61
13-64	White	Female	DLBCL	Widowed	Stage I	Yes	Yes	Yes	93	1	0	44088397	2006	One primary only	9680	61
13-64	White	Female	DLBCL	Married	Stage II	No	No/Unknown	Yes	61	1	0	44553468	2009	1st of 2 or more primaries	9680	61
13-64	White	Female	DLBCL	Married	Stage II	No	Yes	Yes	73	0	0	45029749	2012	One primary only	9680	61
13-64	White	Female	DLBCL	Widowed	Stage II	No	Yes	Yes	68	0	0	45212577	2013	One primary only	9680	61
13-64	White	Female	DLBCL	Other	Stage I	Yes	No/Unknown	Yes	161	1	0	57289237	2001	One primary only	9680	61
13-64	White	Male	DLBCL	Married	Stage II	Yes	No/Unknown	Yes	193	0	0	57313271	2002	1st of 2 or more primaries	9680	61
13-64	White	Female	DLBCL	Married	Stage I	Yes	Yes	Yes	135	0	0	57524198	2007	One primary only	9680	61
13-64	White	Female	DLBCL	Other	Stage IV	Yes	Yes	Yes	73	0	0	60833688	2012	One primary only	9680	61
13-64	White	Female	DLBCL	Married	Stage II	Yes	Yes	Yes	164	0	0	65900403	2005	One primary only	9680	61
13-64	White	Male	DLBCL	Married	Stage I	Yes	No/Unknown	No/Unknown	143	1	0	66040989	2006	1st of 2 or more primaries	9680	61
13-64	White	Female	DLBCL	Married	Stage I	No	No/Unknown	Yes	46	0	0	66778319	2015	One primary only	9680	61
13-64	White	Female	MALT	Married	Stage I	Yes	Yes	No/Unknown	207	0	0	74865272	2001	One primary only	9699	61
13-64	White	Female	DLBCL	Married	Stage IV	No	No/Unknown	No/Unknown	172	0	0	75019297	2004	One primary only	9680	61
13-64	White	Male	DLBCL	Married	Stage I	Yes	Yes	Yes	76	1	0	75087189	2006	1st of 2 or more primaries	9680	61
13-64	White	Male	DLBCL	Married	Stage II	No	No/Unknown	Yes	115	0	0	11269550	2009	One primary only	9680	62
13-64	Other	Female	DLBCL	Married	Stage II	Yes	Yes	Yes	129	1	1	15786186	2000	One primary only	9680	62
13-64	White	Female	Other BCN	Married	Stage II	Yes	Yes	No/Unknown	215	0	0	17585004	2001	One primary only	9691	62
13-64	White	Male	DLBCL	Widowed	Stage III	Yes	No/Unknown	Yes	146	1	0	17667222	2003	1st of 2 or more primaries	9680	62
13-64	White	Female	DLBCL	Married	Stage I	Yes	No/Unknown	Yes	138	0	0	17758775	2007	One primary only	9680	62
13-64	White	Female	DLBCL	Other	Stage II	No	Yes	Yes	140	0	0	17771658	2007	1st of 2 or more primaries	9680	62
13-64	White	Male	DLBCL	Married	Stage I	Yes	Yes	Yes	164	1	1	21380834	2002	One primary only	9680	62
13-64	White	Female	DLBCL	Other	Stage I	Yes	No/Unknown	Yes	168	0	0	21401593	2004	One primary only	9680	62
13-64	White	Male	DLBCL	Married	Stage II	Yes	Yes	Yes	175	0	0	30202047	2004	One primary only	9680	62
13-64	White	Male	MALT	Other	Stage I	Yes	No/Unknown	No/Unknown	40	0	0	30497175	2015	One primary only	9699	62
13-64	White	Female	MALT	Married	Stage I	Yes	No/Unknown	No/Unknown	116	0	0	32856876	2009	One primary only	9699	62
13-64	Other	Female	DLBCL	Married	Stage I	Yes	No/Unknown	Yes	38	0	0	36307977	2015	One primary only	9680	62
13-64	White	Male	DLBCL	Married	Stage II	Yes	Yes	Yes	172	1	0	43665075	2003	One primary only	9680	62
13-64	White	Male	MALT	Married	Stage II	Yes	Yes	No/Unknown	158	0	0	43995212	2005	1st of 2 or more primaries	9699	62
13-64	Other	Female	DLBCL	Other	Stage I	Yes	Yes	Yes	143	0	0	44220826	2007	1st of 2 or more primaries	9680	62
13-64	Other	Female	MALT	Other	Stage I	Yes	Yes	Yes	102	0	0	44856644	2010	One primary only	9699	62
13-64	White	Male	DLBCL	Other	Stage II	No	Yes	Yes	141	0	0	44898715	2007	One primary only	9680	62
13-64	Other	Female	DLBCL	Widowed	Stage I	Yes	No/Unknown	No/Unknown	85	0	0	44971950	2011	One primary only	9680	62
13-64	Other	Female	MALT	Married	Stage I	Yes	No/Unknown	No/Unknown	84	0	0	45076589	2011	One primary only	9699	62
13-64	White	Female	Other BCN	Married	Stage III	No	No/Unknown	Yes	59	0	0	45372692	2014	One primary only	9687	62
13-64	White	Female	DLBCL	Married	Stage I	Yes	Yes	Yes	36	1	1	57354210	2001	One primary only	9680	62
13-64	White	Female	MALT	Married	Stage I	Yes	Yes	No/Unknown	159	0	0	57429671	2005	One primary only	9699	62
13-64	White	Male	Other BCN	Married	Stage II	No	No/Unknown	Yes	160	0	0	57435617	2005	One primary only	9690	62
13-64	White	Female	DLBCL	Married	Stage I	Yes	Yes	Yes	108	1	0	57572216	2008	1st of 2 or more primaries	9680	62
13-64	White	Female	MALT	Married	Stage I	Yes	Yes	No/Unknown	91	0	0	57710476	2011	One primary only	9699	62
13-64	White	Female	DLBCL	Married	Stage I	Yes	Yes	Yes	105	0	0	66438239	2010	One primary only	9680	62
13-64	White	Female	Other BCN	Other	Stage III	Yes	No/Unknown	Yes	107	0	0	66472885	2010	One primary only	9698	62
13-64	White	Female	DLBCL	Married	Stage IV	Yes	No/Unknown	Yes	63	0	0	66683389	2013	One primary only	9680	62
13-64	White	Male	Other BCN	Other	Stage I	No	No/Unknown	Yes	54	0	0	66887138	2014	One primary only	9690	62
13-64	White	Male	DLBCL	Married	Stage II	No	Yes	Yes	142	0	0	75279255	2007	One primary only	9680	62
13-64	White	Male	DLBCL	Married	Stage I	Yes	Yes	Yes	201	1	0	847324	2000	One primary only	9680	63
13-64	White	Female	Other BCN	Other	Stage IV	No	No/Unknown	Yes	110	0	0	1173262	2009	One primary only	9691	63
13-64	White	Male	MALT	Married	Stage I	Yes	No/Unknown	Yes	216	1	0	5889763	2000	One primary only	9699	63
13-64	White	Female	Other BCN	Married	Stage I	No	No/Unknown	Yes	7	1	0	6077114	2006	One primary only	9687	63
13-64	White	Female	DLBCL	Married	Stage I	Yes	No/Unknown	Yes	102	1	0	6133688	2007	1st of 2 or more primaries	9680	63
13-64	White	Female	Other BCN	Other	Stage II	No	No/Unknown	Yes	203	0	0	10967497	2002	1st of 2 or more primaries	9698	63
13-64	White	Male	DLBCL	Other	Stage III	No	Yes	Yes	95	0	0	11297968	2011	One primary only	9680	63
13-64	White	Male	DLBCL	Married	Stage II	Yes	Yes	Yes	64	0	0	11409952	2013	One primary only	9680	63
13-64	White	Male	DLBCL	Married	Stage II	No	No/Unknown	Yes	114	0	0	23947631	2009	1st of 2 or more primaries	9680	63
13-64	White	Male	DLBCL	Married	Stage II	No	No/Unknown	Yes	100	0	0	28395766	2010	One primary only	9680	63
13-64	White	Male	DLBCL	Married	Stage II	No	Yes	Yes	74	0	0	32932337	2012	1st of 2 or more primaries	9680	63
13-64	White	Male	Other BCN	Married	Stage I	Yes	Yes	Yes	10	1	1	35152030	2001	One primary only	9684	63
13-64	Other	Male	DLBCL	Married	Stage I	No	Yes	Yes	4	1	0	43544139	2002	One primary only	9680	63
13-64	White	Female	MALT	Married	Stage I	Yes	No/Unknown	Yes	127	0	0	44389925	2008	One primary only	9699	63
13-64	Other	Female	DLBCL	Widowed	Stage II	Yes	No/Unknown	No/Unknown	95	1	0	44418121	2008	1st of 2 or more primaries	9680	63
13-64	White	Female	DLBCL	Married	Stage I	No	Yes	No/Unknown	101	0	0	44747111	2010	One primary only	9680	63
13-64	Other	Female	MALT	Married	Stage I	Yes	No/Unknown	No/Unknown	31	1	0	44933036	2010	One primary only	9699	63
13-64	White	Female	DLBCL	Other	Stage II	Yes	Yes	Yes	89	0	0	44977393	2011	One primary only	9680	63
13-64	White	Female	DLBCL	Married	Stage IV	No	No/Unknown	Yes	183	0	0	57381428	2003	One primary only	9680	63
13-64	White	Male	DLBCL	Married	Stage I	No	No/Unknown	Yes	110	0	0	57632704	2009	One primary only	9680	63
13-64	White	Female	Other BCN	Married	Stage I	Yes	Yes	No/Unknown	54	0	0	66805326	2014	One primary only	9691	63
13-64	White	Female	DLBCL	Married	Stage I	No	Yes	Yes	13	1	1	75372329	2011	One primary only	9680	63
13-64	White	Female	DLBCL	Married	Stage I	Yes	Yes	Yes	93	0	0	1194662	2011	One primary only	9680	64
13-64	White	Male	DLBCL	Married	Stage II	Yes	No/Unknown	Yes	11	1	1	5909464	2001	One primary only	9680	64
13-64	White	Male	DLBCL	Other	Stage I	Yes	Yes	Yes	147	0	0	6076735	2006	One primary only	9680	64
13-64	White	Male	Other BCN	Other	Stage I	No	No/Unknown	Yes	113	1	0	6121389	2007	1st of 2 or more primaries	9690	64
13-64	White	Male	DLBCL	Other	Stage II	Yes	No/Unknown	Yes	102	0	0	6224066	2010	One primary only	9680	64
13-64	White	Male	DLBCL	Married	Stage I	No	Yes	Yes	163	0	0	11098902	2005	1st of 2 or more primaries	9680	64
13-64	White	Male	Other BCN	Married	Stage III	Yes	No/Unknown	Yes	174	0	0	17674948	2004	One primary only	9673	64
13-64	White	Male	MALT	Other	Stage I	Yes	No/Unknown	No/Unknown	146	0	0	21438514	2006	One primary only	9699	64
13-64	White	Male	DLBCL	Married	Stage I	Yes	No/Unknown	Yes	26	1	1	28348157	2009	One primary only	9680	64
13-64	White	Female	DLBCL	Widowed	Stage III	Yes	No/Unknown	Yes	217	0	0	32720350	2000	One primary only	9680	64
13-64	White	Female	MALT	Married	Stage I	No	No/Unknown	Yes	206	0	0	32720589	2001	1st of 2 or more primaries	9699	64
13-64	White	Female	MALT	Married	Stage I	Yes	Yes	No/Unknown	144	0	0	32810709	2006	One primary only	9699	64
13-64	White	Male	MALT	Married	Stage I	Yes	No/Unknown	No/Unknown	69	0	0	36112443	2013	One primary only	9699	64
13-64	White	Female	DLBCL	Married	Stage II	No	Yes	Yes	182	0	0	43698304	2003	1st of 2 or more primaries	9680	64
13-64	White	Male	Other BCN	Married	Stage II	Yes	No/Unknown	Yes	155	0	0	44022413	2005	One primary only	9673	64
13-64	White	Female	Other BCN	Other	Stage II	Yes	Yes	Yes	127	1	0	57226992	2000	1st of 2 or more primaries	9675	64
13-64	White	Male	DLBCL	Married	Stage I	Yes	Yes	Yes	117	1	0	57355905	2003	1st of 2 or more primaries	9680	64
13-64	White	Male	Other BCN	Married	Stage IV	No	No/Unknown	Yes	126	0	0	57568788	2008	1st of 2 or more primaries	9687	64
13-64	White	Female	Other BCN	Widowed	Stage III	Yes	Yes	Yes	81	1	1	60545765	2000	One primary only	9695	64
13-64	White	Male	DLBCL	Married	Stage II	No	Yes	Yes	131	0	0	60636517	2008	One primary only	9680	64
13-64	White	Male	DLBCL	Other	Stage I	Yes	No/Unknown	Yes	50	1	0	66414720	2011	One primary only	9680	64
13-64	White	Male	DLBCL	Married	Stage II	No	No/Unknown	Yes	88	0	0	66468983	2011	One primary only	9680	64
13-64	White	Female	MALT	Widowed	Stage I	No	No/Unknown	No/Unknown	77	0	0	66550752	2012	One primary only	9699	64
13-64	White	Male	DLBCL	Married	Stage II	No	No/Unknown	Yes	52	0	0	66741111	2014	One primary only	9680	64
13-64	White	Female	DLBCL	Widowed	Stage I	Yes	Yes	Yes	209	0	0	74862049	2001	1st of 2 or more primaries	9680	64
13-64	White	Female	Other BCN	Married	Stage I	Yes	Yes	Yes	194	0	0	74942073	2002	One primary only	9698	64
13-64	White	Male	DLBCL	Married	Stage I	Yes	Yes	Yes	131	0	0	75194793	2008	One primary only	9680	64
13-64	White	Female	Other BCN	Other	Stage I	No	No/Unknown	No/Unknown	35	1	0	75207796	2007	1st of 2 or more primaries	9671	64
13-64	White	Male	MALT	Married	Stage I	Yes	Yes	No/Unknown	126	0	0	75278147	2008	One primary only	9699	64
65-80	White	Female	DLBCL	Other	Stage I	No	No/Unknown	Yes	155	1	1	960750	2004	1st of 2 or more primaries	9680	65
65-80	White	Male	Other BCN	Married	Stage II	Yes	Yes	Yes	8	1	1	1127229	2009	One primary only	9687	65
65-80	White	Female	DLBCL	Married	Stage IV	No	No/Unknown	Yes	120	1	0	17573742	2000	One primary only	9680	65
65-80	White	Male	MALT	Married	Stage I	Yes	Yes	Yes	29	1	0	17741866	2006	1st of 2 or more primaries	9699	65
65-80	White	Female	MALT	Widowed	Stage I	Yes	Yes	No/Unknown	143	0	0	17762369	2007	One primary only	9699	65
65-80	White	Male	DLBCL	Married	Stage I	Yes	Yes	Yes	126	0	0	17791145	2008	One primary only	9680	65
65-80	White	Female	Other BCN	Married	Stage II	No	Yes	Yes	204	1	0	23567677	2000	One primary only	9691	65
65-80	White	Male	DLBCL	Married	Stage II	No	Yes	Yes	169	0	0	23746446	2004	One primary only	9680	65
65-80	White	Male	DLBCL	Married	Stage IV	Yes	No/Unknown	Yes	3	1	1	23827302	2007	One primary only	9680	65
65-80	White	Male	DLBCL	Married	Stage II	No	Yes	Yes	47	0	0	24182978	2015	One primary only	9680	65
65-80	White	Male	DLBCL	Married	Stage III	No	No/Unknown	Yes	100	1	1	28366071	2010	One primary only	9680	65
65-80	White	Female	DLBCL	Married	Stage II	Yes	Yes	Yes	91	0	0	28376564	2011	One primary only	9680	65
65-80	White	Female	DLBCL	Married	Stage IV	Yes	No/Unknown	No/Unknown	4	1	1	35389086	2003	One primary only	9680	65
65-80	White	Female	DLBCL	Other	Stage I	No	No/Unknown	No/Unknown	92	0	0	35956199	2011	One primary only	9680	65
65-80	White	Male	MALT	Married	Stage I	Yes	No/Unknown	No/Unknown	161	1	0	42179835	2000	1st of 2 or more primaries	9699	65
65-80	White	Female	DLBCL	Widowed	Stage III	No	No/Unknown	Yes	135	1	0	43883485	2005	One primary only	9680	65
65-80	White	Female	MALT	Married	Stage I	Yes	No/Unknown	Yes	143	0	0	44147710	2007	One primary only	9699	65
65-80	White	Male	DLBCL	Other	Stage I	Yes	No/Unknown	No/Unknown	138	0	0	44226340	2007	One primary only	9680	65
65-80	White	Female	DLBCL	Married	Stage II	No	Yes	Yes	18	1	1	44662288	2009	One primary only	9680	65
65-80	Other	Female	MALT	Married	Stage II	Yes	No/Unknown	No/Unknown	101	0	0	44712226	2010	One primary only	9699	65
65-80	White	Female	Other BCN	Married	Stage I	No	No/Unknown	No/Unknown	97	0	0	44901961	2010	One primary only	9698	65
65-80	White	Female	DLBCL	Married	Stage IV	Yes	No/Unknown	Yes	77	1	1	45065761	2012	One primary only	9680	65
65-80	White	Male	Other BCN	Other	Stage IV	No	No/Unknown	Yes	58	0	0	45373073	2014	One primary only	9673	65
65-80	White	Female	DLBCL	Other	Stage II	Yes	Yes	Yes	188	0	0	57331652	2003	One primary only	9680	65
65-80	White	Male	DLBCL	Married	Stage I	Yes	No/Unknown	Yes	101	0	0	57730076	2010	One primary only	9680	65
65-80	White	Female	Other BCN	Other	Stage II	No	No/Unknown	No/Unknown	16	1	1	57789454	2013	One primary only	9690	65
65-80	White	Female	DLBCL	Married	Stage IV	Yes	Yes	Yes	184	0	0	60568617	2003	One primary only	9680	65
65-80	White	Male	DLBCL	Married	Stage II	Yes	No/Unknown	Yes	224	0	0	65465220	2000	One primary only	9680	65
65-80	White	Male	MALT	Other	Stage I	Yes	Yes	Yes	156	0	0	66037710	2005	One primary only	9699	65
65-80	Other	Female	DLBCL	Married	Stage II	No	No/Unknown	Yes	94	0	0	66462665	2011	One primary only	9680	65
65-80	White	Female	DLBCL	Married	Stage II	No	Yes	Yes	4	1	1	74821397	2000	One primary only	9680	65
65-80	White	Female	Other BCN	Other	Stage I	Yes	Yes	No/Unknown	220	0	0	74836102	2000	One primary only	9691	65
65-80	White	Male	DLBCL	Married	Stage I	No	Yes	Yes	122	1	0	75081368	2005	1st of 2 or more primaries	9680	65
65-80	White	Male	DLBCL	Married	Stage II	No	No/Unknown	Yes	50	0	0	75591609	2014	One primary only	9680	65
65-80	White	Female	DLBCL	Married	Stage II	No	Yes	Yes	157	1	1	882114	2003	One primary only	9680	66
65-80	White	Female	DLBCL	Married	Stage II	No	No/Unknown	Yes	53	0	0	1331371	2014	One primary only	9680	66
65-80	White	Male	DLBCL	Married	Stage I	Yes	No/Unknown	Yes	124	0	0	17793355	2008	One primary only	9680	66
65-80	White	Female	MALT	Married	Stage II	Yes	Yes	No/Unknown	83	0	0	17934855	2012	One primary only	9699	66
65-80	White	Male	MALT	Other	Stage III	Yes	No/Unknown	No/Unknown	114	1	0	21390290	2003	One primary only	9699	66
65-80	White	Female	MALT	Married	Stage I	Yes	Yes	No/Unknown	189	0	0	28211030	2003	One primary only	9699	66
65-80	White	Female	DLBCL	Other	Stage II	No	No/Unknown	Yes	17	1	1	28308838	2000	One primary only	9680	66
65-80	White	Male	DLBCL	Other	Stage II	Yes	No/Unknown	Yes	4	1	0	30353389	2010	One primary only	9680	66
65-80	Other	Male	DLBCL	Other	Stage I	Yes	No/Unknown	Yes	25	1	0	32847028	2008	1st of 2 or more primaries	9680	66
65-80	White	Female	DLBCL	Married	Stage II	Yes	No/Unknown	Yes	123	0	0	35778381	2008	1st of 2 or more primaries	9680	66
65-80	White	Female	Other BCN	Married	Stage I	No	No/Unknown	Yes	120	0	0	35787700	2008	One primary only	9687	66
65-80	Other	Female	MALT	Other	Stage I	Yes	No/Unknown	No/Unknown	3	0	0	36271254	2015	One primary only	9699	66
65-80	White	Male	DLBCL	Married	Stage II	Yes	No/Unknown	Yes	151	1	0	43547412	2002	1st of 2 or more primaries	9680	66
65-80	Other	Male	DLBCL	Married	Stage II	No	Yes	Yes	153	1	1	43953870	2005	1st of 2 or more primaries	9680	66
65-80	White	Female	DLBCL	Married	Stage I	No	Yes	Yes	144	0	0	44141353	2006	One primary only	9680	66
65-80	White	Female	DLBCL	Widowed	Stage I	Yes	No/Unknown	Yes	89	0	0	44962638	2011	One primary only	9680	66
65-80	Other	Female	DLBCL	Widowed	Stage I	Yes	No/Unknown	No/Unknown	21	1	0	45299067	2013	One primary only	9680	66
65-80	White	Male	DLBCL	Married	Stage I	Yes	No/Unknown	Yes	56	0	0	45309802	2013	1st of 2 or more primaries	9680	66
65-80	White	Female	DLBCL	Other	Stage I	No	No/Unknown	Yes	172	1	0	57215152	2000	1st of 2 or more primaries	9680	66
65-80	White	Female	DLBCL	Other	Stage IV	Yes	Yes	Yes	79	1	0	57385729	2004	One primary only	9680	66
65-80	White	Female	DLBCL	Other	Stage IV	No	Yes	Yes	93	0	0	57680676	2011	One primary only	9680	66
65-80	White	Female	DLBCL	Widowed	Stage II	No	No/Unknown	Yes	49	0	0	57878976	2014	One primary only	9680	66
65-80	White	Female	DLBCL	Married	Stage I	No	Yes	Yes	192	1	0	60183114	2000	One primary only	9680	66
65-80	White	Male	DLBCL	Married	Stage I	Yes	No/Unknown	Yes	121	1	0	60681105	2008	One primary only	9680	66
65-80	White	Female	DLBCL	Other	Stage I	No	Yes	Yes	92	0	0	66416391	2011	One primary only	9680	66
65-80	White	Female	MALT	Other	Stage II	No	No/Unknown	No/Unknown	75	0	0	66550531	2012	1st of 2 or more primaries	9699	66
65-80	White	Female	Other BCN	Widowed	Stage I	Yes	No/Unknown	Yes	168	0	0	75032221	2004	One primary only	9691	66
65-80	White	Female	MALT	Married	Stage I	No	No/Unknown	No/Unknown	104	1	0	75266377	2008	One primary only	9699	66
65-80	White	Female	MALT	Married	Stage I	Yes	No/Unknown	No/Unknown	60	0	0	75536848	2013	One primary only	9699	66
65-80	White	Female	DLBCL	Married	Stage II	No	Yes	Yes	136	0	0	1063221	2007	One primary only	9680	67
65-80	Black	Female	MALT	Other	Stage IV	Yes	No/Unknown	No/Unknown	69	0	0	1292085	2013	One primary only	9699	67
65-80	White	Male	DLBCL	Other	Stage II	No	Yes	Yes	202	0	0	5937105	2002	1st of 2 or more primaries	9680	67
65-80	White	Male	DLBCL	Married	Stage I	No	No/Unknown	No/Unknown	149	0	0	6078604	2006	One primary only	9680	67
65-80	White	Female	DLBCL	Other	Stage II	Yes	Yes	Yes	66	0	0	6364430	2013	One primary only	9680	67
65-80	White	Female	DLBCL	Other	Stage II	No	No/Unknown	Yes	45	0	0	6434103	2015	One primary only	9680	67
65-80	White	Female	MALT	Other	Stage I	Yes	Yes	No/Unknown	183	0	0	10962456	2001	One primary only	9699	67
65-80	White	Female	MALT	Other	Stage I	Yes	No/Unknown	No/Unknown	37	0	0	11528801	2015	1st of 2 or more primaries	9699	67
65-80	White	Female	Other BCN	Married	Stage II	No	No/Unknown	Yes	165	0	0	17724829	2005	One primary only	9670	67
65-80	White	Female	DLBCL	Married	Stage II	Yes	No/Unknown	Yes	142	0	0	17781083	2007	One primary only	9680	67
65-80	White	Female	DLBCL	Other	Stage I	Yes	No/Unknown	Yes	109	1	0	23655689	2002	1st of 2 or more primaries	9680	67
65-80	White	Female	Other BCN	Married	Stage IV	Yes	Yes	No/Unknown	131	0	0	23868891	2008	One primary only	9691	67
65-80	White	Female	DLBCL	Other	Stage II	No	No/Unknown	Yes	110	0	0	23959865	2009	One primary only	9680	67
65-80	White	Male	MALT	Widowed	Stage I	Yes	No/Unknown	No/Unknown	40	0	0	28489321	2015	One primary only	9699	67
65-80	White	Male	DLBCL	Married	Stage I	Yes	Yes	Yes	99	0	0	30360836	2010	One primary only	9680	67
65-80	White	Female	MALT	Married	Stage II	Yes	Yes	No/Unknown	121	1	1	42802148	2001	1st of 2 or more primaries	9699	67
65-80	White	Female	Other BCN	Widowed	Stage II	Yes	Yes	Yes	15	1	1	43560737	2002	One primary only	9695	67
65-80	White	Male	Other BCN	Married	Stage II	Yes	No/Unknown	Yes	182	0	0	43634401	2003	1st of 2 or more primaries	9698	67
65-80	White	Female	DLBCL	Married	Stage I	Yes	Yes	Yes	63	1	1	44057774	2006	One primary only	9680	67
65-80	White	Male	DLBCL	Other	Stage II	Yes	No/Unknown	Yes	147	0	0	44112617	2006	One primary only	9680	67
65-80	White	Female	DLBCL	Other	Stage I	Yes	No/Unknown	Yes	114	1	0	44260499	2007	1st of 2 or more primaries	9680	67
65-80	White	Female	Other BCN	Married	Stage III	Yes	No/Unknown	Yes	96	0	0	44865969	2010	One primary only	9698	67
65-80	White	Female	DLBCL	Other	Stage II	No	No/Unknown	Yes	2	1	1	45132967	2012	One primary only	9680	67
65-80	White	Female	DLBCL	Widowed	Stage II	Yes	No/Unknown	No/Unknown	4	1	0	57440484	2005	One primary only	9680	67
65-80	White	Female	DLBCL	Other	Stage I	No	No/Unknown	Yes	21	1	0	57515203	2007	One primary only	9680	67
65-80	White	Female	MALT	Widowed	Stage I	Yes	No/Unknown	No/Unknown	20	1	0	57761243	2012	1st of 2 or more primaries	9699	67
65-80	White	Female	DLBCL	Other	Stage I	Yes	Yes	Yes	52	0	0	57887962	2014	One primary only	9680	67
65-80	White	Female	DLBCL	Married	Stage II	No	Yes	Yes	61	0	0	60888810	2013	One primary only	9680	67
65-80	White	Male	DLBCL	Other	Stage IV	No	No/Unknown	Yes	213	0	0	65546720	2001	1st of 2 or more primaries	9680	67
65-80	White	Female	MALT	Other	Stage I	Yes	No/Unknown	No/Unknown	82	0	0	66487884	2012	One primary only	9699	67
65-80	White	Female	DLBCL	Widowed	Stage II	Yes	No/Unknown	Yes	121	0	0	75239881	2008	One primary only	9680	67
65-80	White	Male	MALT	Married	Stage I	Yes	Yes	No/Unknown	113	0	0	75289252	2009	One primary only	9699	67
65-80	White	Male	DLBCL	Married	Stage I	Yes	Yes	Yes	100	0	0	75340639	2010	1st of 2 or more primaries	9680	67
65-80	Other	Male	DLBCL	Other	Stage I	Yes	No/Unknown	Yes	60	1	1	1005420	2006	One primary only	9680	68
65-80	White	Male	DLBCL	Married	Stage I	Yes	Yes	Yes	126	1	1	10923074	2000	One primary only	9680	68
65-80	White	Female	DLBCL	Married	Stage I	Yes	No/Unknown	Yes	159	0	0	11119648	2005	1st of 2 or more primaries	9680	68
65-80	White	Female	DLBCL	Married	Stage II	Yes	Yes	Yes	141	1	0	21369548	2002	One primary only	9680	68
65-80	White	Female	MALT	Married	Stage I	Yes	Yes	No/Unknown	93	0	0	24007792	2011	One primary only	9699	68
65-80	White	Male	DLBCL	Other	Stage I	No	No/Unknown	Yes	65	0	0	24138774	2013	1st of 2 or more primaries	9680	68
65-80	White	Female	MALT	Widowed	Stage I	Yes	Yes	No/Unknown	148	0	0	28253077	2006	One primary only	9699	68
65-80	White	Female	MALT	Other	Stage IV	No	No/Unknown	Yes	49	0	0	30480702	2014	One primary only	9699	68
65-80	White	Female	MALT	Married	Stage II	Yes	No/Unknown	Yes	180	0	0	35433214	2003	1st of 2 or more primaries	9699	68
65-80	White	Female	DLBCL	Married	Stage II	No	No/Unknown	Yes	104	0	0	35894727	2010	One primary only	9680	68
65-80	White	Male	DLBCL	Other	Stage II	No	No/Unknown	Yes	23	0	0	36557509	2015	One primary only	9680	68
65-80	White	Male	MALT	Married	Stage I	Yes	Yes	No/Unknown	150	1	0	42864698	2001	One primary only	9699	68
65-80	White	Female	DLBCL	Widowed	Stage IV	Yes	Yes	Yes	129	1	0	43661876	2003	One primary only	9680	68
65-80	White	Female	DLBCL	Married	Stage I	No	Yes	Yes	112	0	0	44649772	2009	One primary only	9680	68
65-80	Black	Male	DLBCL	Other	Stage IV	No	No/Unknown	Yes	34	0	0	45632044	2015	One primary only	9680	68
65-80	White	Male	Other BCN	Other	Stage I	Yes	Yes	Yes	46	0	0	57880665	2015	One primary only	9698	68
65-80	White	Male	DLBCL	Widowed	Stage II	Yes	Yes	Yes	97	0	0	66449974	2010	1st of 2 or more primaries	9680	68
65-80	White	Female	DLBCL	Other	Stage II	Yes	Yes	Yes	48	0	0	75656977	2014	One primary only	9680	68
65-80	White	Male	DLBCL	Married	Stage I	Yes	No/Unknown	No/Unknown	131	1	0	11089587	2005	One primary only	9680	69
65-80	Other	Female	MALT	Married	Stage I	Yes	Yes	Yes	154	0	0	15850218	2006	One primary only	9699	69
65-80	Other	Male	MALT	Married	Stage I	No	Yes	No/Unknown	73	0	0	15927024	2012	One primary only	9699	69
65-80	White	Female	DLBCL	Married	Stage II	Yes	Yes	Yes	133	0	0	17764888	2007	One primary only	9680	69
65-80	White	Female	DLBCL	Married	Stage I	Yes	Yes	Yes	153	0	0	17785698	2006	One primary only	9680	69
65-80	White	Male	MALT	Married	Stage I	Yes	Yes	No/Unknown	128	0	0	17796745	2008	One primary only	9699	69
65-80	White	Female	MALT	Married	Stage I	Yes	No/Unknown	No/Unknown	63	0	0	17971208	2013	One primary only	9699	69
65-80	White	Female	MALT	Married	Stage I	Yes	No/Unknown	No/Unknown	145	0	0	21447032	2006	One primary only	9699	69
65-80	White	Male	Other BCN	Married	Stage II	Yes	Yes	Yes	198	1	0	23608656	2001	One primary only	9698	69
65-80	White	Female	DLBCL	Other	Stage II	No	No/Unknown	Yes	37	0	0	24242327	2015	One primary only	9680	69
65-80	White	Female	Other BCN	Married	Stage I	Yes	Yes	Yes	146	0	0	28321807	2006	One primary only	9698	69
65-80	White	Female	DLBCL	Married	Stage I	Yes	Yes	Yes	63	0	0	28452771	2013	One primary only	9680	69
65-80	White	Female	DLBCL	Married	Stage IV	No	No/Unknown	Yes	4	1	0	30285847	2007	One primary only	9680	69
65-80	White	Female	DLBCL	Married	Stage II	No	No/Unknown	Yes	7	1	1	32777657	2004	One primary only	9680	69
65-80	White	Male	DLBCL	Married	Stage IV	No	No/Unknown	Yes	58	0	0	32954527	2014	One primary only	9680	69
65-80	White	Female	DLBCL	Other	Stage I	Yes	Yes	Yes	89	1	0	35424876	2003	1st of 2 or more primaries	9680	69
65-80	Other	Male	MALT	Married	Stage I	Yes	No/Unknown	Yes	24	1	1	35533250	2005	One primary only	9699	69
65-80	White	Male	Other BCN	Married	Stage III	No	Yes	Yes	9	1	0	43700892	2003	One primary only	9690	69
65-80	White	Female	DLBCL	Married	Stage I	No	No/Unknown	Yes	111	0	0	44456773	2008	One primary only	9680	69
65-80	White	Male	DLBCL	Married	Stage II	No	Yes	Yes	166	1	0	57329517	2002	1st of 2 or more primaries	9680	69
65-80	White	Female	Other BCN	Married	Stage I	Yes	No/Unknown	No/Unknown	180	0	0	57331638	2003	1st of 2 or more primaries	9691	69
65-80	White	Male	DLBCL	Married	Stage III	No	No/Unknown	Yes	22	1	1	57759033	2012	One primary only	9680	69
65-80	White	Female	Other BCN	Married	Stage I	Yes	Yes	No/Unknown	185	0	0	60617006	2003	One primary only	9690	69
65-80	White	Female	Other BCN	Married	Stage I	Yes	No/Unknown	No/Unknown	226	0	0	65434030	2000	1st of 2 or more primaries	9698	69
65-80	White	Female	DLBCL	Married	Stage IV	Yes	Yes	Yes	219	0	0	65508685	2000	One primary only	9680	69
65-80	White	Female	DLBCL	Other	Stage I	No	No/Unknown	Yes	6	1	1	66229757	2009	1st of 2 or more primaries	9680	69
65-80	White	Male	DLBCL	Other	Stage I	No	No/Unknown	Yes	1	1	1	66835193	2015	One primary only	9680	69
65-80	White	Female	DLBCL	Married	Stage I	Yes	Yes	Yes	159	1	1	74896203	2001	One primary only	9680	69
65-80	White	Male	DLBCL	Married	Stage II	No	No/Unknown	Yes	54	0	0	75591605	2014	One primary only	9680	69
65-80	Other	Female	DLBCL	Widowed	Stage II	No	Yes	Yes	120	0	0	1094597	2008	One primary only	9680	70
65-80	Other	Male	DLBCL	Married	Stage I	Yes	Yes	Yes	41	1	0	6175347	2008	One primary only	9680	70
65-80	Black	Female	MALT	Married	Stage II	Yes	Yes	No/Unknown	59	1	0	11358114	2011	One primary only	9699	70
65-80	White	Female	Other BCN	Married	Stage II	No	Yes	Yes	9	1	0	15785086	2000	One primary only	9670	70
65-80	Other	Male	MALT	Married	Stage I	Yes	Yes	No/Unknown	173	0	0	15826772	2004	One primary only	9699	70
65-80	White	Male	DLBCL	Married	Stage I	Yes	Yes	Yes	101	0	0	17870699	2010	One primary only	9680	70
65-80	White	Female	DLBCL	Widowed	Stage I	Yes	No/Unknown	Yes	45	1	0	17889128	2011	One primary only	9680	70
65-80	White	Male	Other BCN	Married	Stage II	No	No/Unknown	Yes	93	1	0	28214381	2003	1st of 2 or more primaries	9690	70
65-80	Other	Male	DLBCL	Married	Stage III	No	Yes	Yes	51	0	0	28458384	2014	One primary only	9680	70
65-80	White	Female	DLBCL	Married	Stage I	Yes	Yes	Yes	58	0	0	28471712	2014	One primary only	9680	70
65-80	White	Male	MALT	Married	Stage I	Yes	No/Unknown	No/Unknown	133	1	0	32805655	2006	1st of 2 or more primaries	9699	70
65-80	White	Male	Other BCN	Married	Stage III	No	No/Unknown	Yes	130	0	0	35726793	2008	One primary only	9698	70
65-80	White	Female	Other BCN	Widowed	Stage I	No	No/Unknown	No/Unknown	86	0	0	35943477	2011	One primary only	9690	70
65-80	White	Male	MALT	Married	Stage I	Yes	No/Unknown	Yes	72	1	0	36035594	2011	1st of 2 or more primaries	9699	70
65-80	White	Female	DLBCL	Married	Stage IV	No	No/Unknown	Yes	138	0	0	44287962	2007	One primary only	9680	70
65-80	White	Male	DLBCL	Married	Stage I	No	No/Unknown	No/Unknown	105	0	0	44581342	2009	One primary only	9680	70
65-80	White	Female	MALT	Married	Stage I	Yes	No/Unknown	No/Unknown	104	0	0	44705762	2010	One primary only	9699	70
65-80	White	Female	DLBCL	Other	Stage I	Yes	No/Unknown	Yes	94	0	0	44816004	2011	1st of 2 or more primaries	9680	70
65-80	Black	Female	DLBCL	Other	Stage I	No	No/Unknown	Yes	65	0	0	44916469	2011	One primary only	9680	70
65-80	White	Female	DLBCL	Other	Stage II	No	No/Unknown	Yes	41	0	0	45621375	2015	One primary only	9680	70
65-80	White	Female	Other BCN	Other	Stage I	Yes	Yes	Yes	182	0	0	57231171	2000	One primary only	9691	70
65-80	White	Female	Other BCN	Married	Stage I	Yes	No/Unknown	Yes	91	1	0	57337166	2003	One primary only	9690	70
65-80	White	Female	DLBCL	Other	Stage III	Yes	Yes	Yes	12	1	0	57881267	2014	1st of 2 or more primaries	9680	70
65-80	White	Female	DLBCL	Other	Stage IV	Yes	No/Unknown	Yes	87	0	0	60794714	2011	One primary only	9680	70
65-80	White	Male	DLBCL	Married	Stage IV	Yes	No/Unknown	Yes	37	1	0	60939397	2014	One primary only	9680	70
65-80	White	Female	DLBCL	Other	Stage I	Yes	Yes	Yes	164	0	0	65908594	2005	One primary only	9680	70
65-80	White	Female	DLBCL	Other	Stage II	Yes	Yes	Yes	6	1	1	65972739	2006	One primary only	9680	70
65-80	White	Male	DLBCL	Married	Stage III	Yes	No/Unknown	No/Unknown	81	0	0	66484406	2012	One primary only	9680	70
65-80	White	Female	DLBCL	Married	Stage I	No	No/Unknown	Yes	39	1	1	66625330	2013	1st of 2 or more primaries	9680	70
65-80	White	Male	DLBCL	Married	Stage IV	No	Yes	Yes	4	1	1	75041557	2005	One primary only	9680	70
65-80	White	Female	MALT	Widowed	Stage I	Yes	Yes	Yes	95	0	0	75366790	2011	1st of 2 or more primaries	9699	70
65-80	White	Female	MALT	Widowed	Stage I	Yes	Yes	No/Unknown	52	0	0	75590645	2014	One primary only	9699	70
65-80	White	Female	DLBCL	Widowed	Stage III	No	Yes	Yes	127	1	0	1012292	2006	1st of 2 or more primaries	9680	71
65-80	White	Female	DLBCL	Married	Stage II	Yes	No/Unknown	Yes	48	1	0	6283894	2011	1st of 2 or more primaries	9680	71
65-80	White	Female	DLBCL	Other	Stage IV	No	No/Unknown	Yes	12	1	1	11232707	2009	One primary only	9680	71
65-80	Other	Male	MALT	Married	Stage I	No	Yes	Yes	65	1	0	15787804	2000	One primary only	9699	71
65-80	White	Female	DLBCL	Married	Stage II	Yes	Yes	No/Unknown	192	0	0	17654953	2002	One primary only	9680	71
65-80	White	Female	DLBCL	Widowed	Stage II	No	Yes	Yes	147	0	0	17734339	2006	One primary only	9680	71
65-80	White	Male	DLBCL	Other	Stage I	No	No/Unknown	Yes	61	1	1	17762997	2007	One primary only	9680	71
65-80	White	Male	DLBCL	Married	Stage II	No	No/Unknown	Yes	97	0	0	17866465	2010	One primary only	9680	71
65-80	White	Male	DLBCL	Married	Stage I	No	No/Unknown	No/Unknown	17	1	1	30195238	2003	1st of 2 or more primaries	9680	71
65-80	White	Female	Other BCN	Married	Stage I	Yes	Yes	Yes	116	1	0	30312445	2008	One primary only	9687	71
65-80	White	Male	DLBCL	Married	Stage I	Yes	Yes	Yes	180	1	0	32726139	2002	One primary only	9680	71
65-80	White	Male	DLBCL	Married	Stage IV	No	No/Unknown	Yes	3	1	1	35387193	2003	One primary only	9680	71
65-80	White	Female	DLBCL	Widowed	Stage I	Yes	No/Unknown	Yes	84	1	1	43552260	2003	1st of 2 or more primaries	9680	71
65-80	White	Male	MALT	Married	Stage I	Yes	No/Unknown	No/Unknown	178	1	0	43624934	2003	1st of 2 or more primaries	9699	71
65-80	White	Female	DLBCL	Married	Stage II	No	Yes	Yes	20	1	1	44063996	2006	One primary only	9680	71
65-80	White	Male	DLBCL	Other	Stage IV	No	Yes	Yes	139	0	0	44299259	2007	One primary only	9680	71
65-80	White	Male	DLBCL	Widowed	Stage I	Yes	No/Unknown	Yes	39	0	0	45484510	2014	One primary only	9680	71
65-80	White	Female	DLBCL	Married	Stage I	Yes	No/Unknown	Yes	185	1	1	57332360	2002	One primary only	9680	71
65-80	White	Male	MALT	Other	Stage II	Yes	No/Unknown	No/Unknown	49	1	0	57718345	2011	One primary only	9699	71
65-80	White	Female	DLBCL	Married	Stage I	Yes	No/Unknown	No/Unknown	174	0	0	60246851	2004	One primary only	9680	71
65-80	White	Male	DLBCL	Married	Stage I	Yes	No/Unknown	No/Unknown	75	0	0	60840560	2012	One primary only	9680	71
65-80	White	Male	Other BCN	Married	Stage I	Yes	No/Unknown	No/Unknown	58	0	0	60894229	2014	One primary only	9698	71
65-80	Other	Female	DLBCL	Widowed	Stage I	No	No/Unknown	Yes	137	1	0	65909889	2005	One primary only	9680	71
65-80	White	Female	DLBCL	Married	Stage II	Yes	Yes	Yes	139	0	0	66078380	2007	1st of 2 or more primaries	9680	71
65-80	White	Female	DLBCL	Other	Stage II	Yes	Yes	Yes	139	0	0	66168638	2007	One primary only	9680	71
65-80	White	Female	DLBCL	Married	Stage I	No	Yes	Yes	114	0	0	66289874	2009	One primary only	9680	71
65-80	White	Female	DLBCL	Widowed	Stage I	No	No/Unknown	Yes	59	0	0	66719057	2014	One primary only	9680	71
65-80	White	Male	DLBCL	Married	Stage I	No	Yes	Yes	64	0	0	75532708	2013	1st of 2 or more primaries	9680	71
65-80	White	Female	Other BCN	Married	Stage IV	No	No/Unknown	No/Unknown	110	1	0	993602	2005	One primary only	9690	72
65-80	White	Female	DLBCL	Married	Stage I	No	Yes	Yes	52	0	0	6378377	2014	One primary only	9680	72
65-80	White	Female	DLBCL	Married	Stage IV	No	No/Unknown	Yes	98	0	0	11299193	2010	One primary only	9680	72
65-80	Other	Female	DLBCL	Married	Stage IV	No	No/Unknown	Yes	2	1	1	15821187	2003	One primary only	9680	72
65-80	White	Female	DLBCL	Widowed	Stage I	No	Yes	Yes	88	0	0	24024343	2011	One primary only	9680	72
65-80	White	Female	DLBCL	Widowed	Stage II	Yes	Yes	Yes	177	0	0	35463841	2004	One primary only	9680	72
65-80	White	Female	DLBCL	Married	Stage II	No	No/Unknown	Yes	11	1	0	35624052	2006	One primary only	9680	72
65-80	White	Female	MALT	Other	Stage I	Yes	Yes	No/Unknown	70	0	0	36130144	2013	One primary only	9699	72
65-80	White	Female	DLBCL	Other	Stage II	Yes	Yes	Yes	32	1	1	41834336	2001	One primary only	9680	72
65-80	White	Female	DLBCL	Married	Stage II	Yes	No/Unknown	Yes	61	1	1	43502532	2002	1st of 2 or more primaries	9680	72
65-80	White	Female	DLBCL	Other	Stage I	No	Yes	Yes	92	1	0	43942197	2005	One primary only	9680	72
65-80	White	Female	DLBCL	Other	Stage I	No	No/Unknown	Yes	104	1	1	44000536	2005	One primary only	9680	72
65-80	White	Female	Other BCN	Widowed	Stage I	Yes	Yes	Yes	108	1	0	44382883	2008	One primary only	9690	72
65-80	White	Female	Other BCN	Married	Stage I	Yes	No/Unknown	No/Unknown	46	0	0	45374885	2014	One primary only	9698	72
65-80	White	Male	MALT	Married	Stage I	Yes	No/Unknown	No/Unknown	141	0	0	57504459	2007	One primary only	9699	72
65-80	White	Female	MALT	Married	Stage I	Yes	No/Unknown	No/Unknown	103	0	0	57666031	2010	1st of 2 or more primaries	9699	72
65-80	White	Male	DLBCL	Married	Stage III	Yes	No/Unknown	Yes	47	0	0	60953574	2015	One primary only	9680	72
65-80	White	Female	DLBCL	Widowed	Stage IV	Yes	Yes	Yes	45	1	1	65556839	2001	1st of 2 or more primaries	9680	72
65-80	White	Female	DLBCL	Other	Stage I	Yes	No/Unknown	Yes	133	1	0	65606804	2002	One primary only	9680	72
65-80	White	Female	DLBCL	Widowed	Stage II	Yes	No/Unknown	Yes	2	1	1	66125840	2007	One primary only	9680	72
65-80	White	Female	MALT	Other	Stage I	Yes	No/Unknown	No/Unknown	95	0	0	66461593	2011	One primary only	9699	72
65-80	White	Female	Other BCN	Married	Stage I	Yes	No/Unknown	No/Unknown	70	0	0	66596808	2013	One primary only	9690	72
65-80	White	Female	DLBCL	Married	Stage II	Yes	No/Unknown	Yes	50	1	0	75136720	2006	1st of 2 or more primaries	9680	72
65-80	White	Female	Other BCN	Other	Stage III	Yes	No/Unknown	No/Unknown	37	1	1	11475371	2015	1st of 2 or more primaries	9690	73
65-80	White	Male	DLBCL	Married	Stage II	No	Yes	Yes	156	1	1	17568532	2000	One primary only	9680	73
65-80	Other	Male	DLBCL	Other	Stage II	Yes	No/Unknown	No/Unknown	44	0	0	24191513	2015	1st of 2 or more primaries	9680	73
65-80	White	Female	DLBCL	Married	Stage I	Yes	No/Unknown	Yes	78	1	0	28354572	2009	One primary only	9680	73
65-80	Other	Female	DLBCL	Married	Stage I	No	Yes	Yes	120	1	0	32724508	2000	One primary only	9680	73
65-80	White	Female	MALT	Widowed	Stage I	Yes	No/Unknown	No/Unknown	102	1	0	35607240	2006	1st of 2 or more primaries	9699	73
65-80	White	Female	DLBCL	Other	Stage II	Yes	No/Unknown	Yes	6	1	1	36136218	2013	One primary only	9680	73
65-80	Other	Female	MALT	Other	Stage I	Yes	No/Unknown	No/Unknown	52	0	0	36206811	2014	1st of 2 or more primaries	9699	73
65-80	White	Male	MALT	Married	Stage II	Yes	No/Unknown	No/Unknown	76	1	1	43494008	2002	One primary only	9699	73
65-80	White	Female	MALT	Married	Stage II	Yes	Yes	No/Unknown	151	1	0	43641298	2003	1st of 2 or more primaries	9699	73
65-80	White	Female	DLBCL	Widowed	Stage II	Yes	No/Unknown	Yes	3	1	1	44245547	2007	One primary only	9680	73
65-80	White	Female	DLBCL	Widowed	Stage I	No	Yes	Yes	81	0	0	45053316	2012	1st of 2 or more primaries	9680	73
65-80	White	Female	DLBCL	Married	Stage II	No	No/Unknown	Yes	11	1	1	45447073	2014	One primary only	9680	73
65-80	White	Female	MALT	Widowed	Stage I	Yes	No/Unknown	No/Unknown	129	0	0	57555476	2008	1st of 2 or more primaries	9699	73
65-80	White	Female	Other BCN	Married	Stage I	Yes	Yes	No/Unknown	65	0	0	60869874	2013	One primary only	9691	73
65-80	White	Female	DLBCL	Widowed	Stage I	Yes	Yes	No/Unknown	35	1	1	65833594	2004	One primary only	9680	73
65-80	White	Female	MALT	Other	Stage I	Yes	No/Unknown	No/Unknown	73	1	0	66187689	2006	One primary only	9699	73
65-80	White	Female	DLBCL	Other	Stage II	Yes	No/Unknown	Yes	85	0	0	75409803	2011	One primary only	9680	73
65-80	Other	Male	MALT	Other	Stage I	No	No/Unknown	No/Unknown	164	0	0	946522	2000	One primary only	9699	74
65-80	White	Female	DLBCL	Widowed	Stage I	Yes	No/Unknown	Yes	142	0	0	1061588	2007	1st of 2 or more primaries	9680	74
65-80	Other	Female	Other BCN	Widowed	Stage I	No	No/Unknown	No/Unknown	40	0	0	1381035	2015	One primary only	9671	74
65-80	White	Female	DLBCL	Other	Stage II	No	Yes	Yes	218	0	0	5896508	2000	1st of 2 or more primaries	9680	74
65-80	White	Female	MALT	Other	Stage II	Yes	Yes	Yes	139	1	0	6062923	2005	One primary only	9699	74
65-80	White	Female	DLBCL	Widowed	Stage II	Yes	No/Unknown	Yes	38	0	0	6411776	2015	One primary only	9680	74
65-80	White	Female	DLBCL	Widowed	Stage I	Yes	Yes	Yes	145	1	0	10898700	2000	One primary only	9680	74
65-80	White	Male	DLBCL	Married	Stage I	Yes	Yes	Yes	175	1	0	11019612	2004	1st of 2 or more primaries	9680	74
65-80	White	Female	DLBCL	Widowed	Stage IV	No	No/Unknown	Yes	6	1	1	17571507	2001	One primary only	9680	74
65-80	White	Female	DLBCL	Widowed	Stage IV	No	Yes	Yes	6	1	0	17628679	2002	One primary only	9680	74
65-80	White	Male	DLBCL	Married	Stage I	No	No/Unknown	Yes	4	1	1	17672754	2004	One primary only	9680	74
65-80	White	Female	DLBCL	Married	Stage III	No	No/Unknown	Yes	94	0	0	17887392	2011	One primary only	9680	74
65-80	White	Male	DLBCL	Other	Stage I	No	No/Unknown	Yes	3	1	1	21393179	2003	One primary only	9680	74
65-80	White	Female	DLBCL	Widowed	Stage II	No	No/Unknown	Yes	80	1	0	28201259	2002	One primary only	9680	74
65-80	White	Male	DLBCL	Married	Stage I	Yes	Yes	Yes	122	1	0	28264658	2000	One primary only	9680	74
65-80	White	Male	DLBCL	Other	Stage IV	No	No/Unknown	Yes	103	0	0	35982659	2010	One primary only	9680	74
65-80	White	Female	DLBCL	Other	Stage II	Yes	Yes	Yes	78	1	0	42194817	2000	1st of 2 or more primaries	9680	74
65-80	White	Male	DLBCL	Married	Stage II	No	Yes	Yes	64	1	0	42863187	2002	One primary only	9680	74
65-80	Other	Female	MALT	Widowed	Stage I	Yes	No/Unknown	No/Unknown	47	1	1	43239263	2001	One primary only	9699	74
65-80	White	Female	DLBCL	Widowed	Stage I	Yes	No/Unknown	Yes	130	0	0	44319492	2008	One primary only	9680	74
65-80	Other	Female	MALT	Other	Stage I	No	Yes	No/Unknown	43	0	0	45034803	2015	One primary only	9699	74
65-80	White	Female	DLBCL	Other	Stage II	No	No/Unknown	Yes	24	1	1	45684945	2015	One primary only	9680	74
65-80	White	Female	DLBCL	Married	Stage II	No	No/Unknown	No/Unknown	4	1	1	57550356	2008	One primary only	9680	74
65-80	White	Male	DLBCL	Married	Stage III	Yes	No/Unknown	Yes	74	0	0	57765445	2012	One primary only	9680	74
65-80	White	Female	DLBCL	Other	Stage I	No	Yes	Yes	184	0	0	60232270	2003	One primary only	9680	74
65-80	White	Female	DLBCL	Married	Stage III	No	No/Unknown	Yes	3	1	1	60275532	2006	One primary only	9680	74
65-80	White	Male	DLBCL	Married	Stage I	No	No/Unknown	Yes	13	1	1	60678835	2008	One primary only	9680	74
65-80	White	Female	DLBCL	Widowed	Stage I	No	No/Unknown	Yes	70	1	0	66590783	2013	One primary only	9680	74
65-80	White	Female	DLBCL	Other	Stage IV	No	Yes	Yes	62	0	0	66670110	2013	One primary only	9680	74
65-80	White	Female	DLBCL	Widowed	Stage I	No	Yes	Yes	91	1	0	74988957	2004	One primary only	9680	74
65-80	White	Female	MALT	Widowed	Stage II	No	No/Unknown	Yes	53	1	0	75192580	2007	One primary only	9699	74
65-80	White	Male	MALT	Widowed	Stage I	Yes	Yes	No/Unknown	146	0	0	6108115	2006	One primary only	9699	75
65-80	White	Male	DLBCL	Married	Stage II	No	Yes	Yes	144	0	0	11135528	2006	One primary only	9680	75
65-80	White	Female	MALT	Married	Stage I	Yes	No/Unknown	No/Unknown	108	0	0	11281501	2009	1st of 2 or more primaries	9699	75
65-80	White	Female	DLBCL	Married	Stage I	No	Yes	Yes	48	0	0	11459195	2014	One primary only	9680	75
65-80	White	Female	DLBCL	Widowed	Stage II	No	Yes	Yes	223	0	0	17570316	2000	One primary only	9680	75
65-80	White	Female	MALT	Widowed	Stage II	Yes	No/Unknown	No/Unknown	54	1	0	17662246	2003	One primary only	9699	75
65-80	White	Female	DLBCL	Married	Stage I	No	Yes	Yes	143	0	0	17781797	2007	One primary only	9680	75
65-80	White	Female	DLBCL	Other	Stage IV	No	No/Unknown	Yes	9	1	1	23846375	2007	One primary only	9680	75
65-80	White	Female	DLBCL	Widowed	Stage II	Yes	Yes	Yes	151	1	0	28214759	2003	One primary only	9680	75
65-80	White	Female	DLBCL	Married	Stage IV	Yes	No/Unknown	Yes	43	1	0	30262181	2006	One primary only	9680	75
65-80	Other	Female	DLBCL	Other	Stage I	Yes	Yes	Yes	202	0	0	32694875	2002	One primary only	9680	75
65-80	White	Female	DLBCL	Widowed	Stage II	Yes	Yes	No/Unknown	1	1	0	35306297	2002	One primary only	9680	75
65-80	Other	Male	DLBCL	Married	Stage II	No	Yes	Yes	8	1	1	36075880	2012	One primary only	9680	75
65-80	White	Female	DLBCL	Other	Stage III	Yes	No/Unknown	Yes	60	1	0	36251630	2013	One primary only	9680	75
65-80	White	Female	DLBCL	Widowed	Stage I	No	Yes	Yes	87	1	0	43583430	2002	One primary only	9680	75
65-80	White	Female	DLBCL	Widowed	Stage II	Yes	No/Unknown	No/Unknown	181	0	0	43660902	2003	One primary only	9680	75
65-80	White	Female	MALT	Widowed	Stage I	Yes	Yes	Yes	81	1	0	44046995	2006	One primary only	9699	75
65-80	White	Female	DLBCL	Other	Stage II	No	No/Unknown	Yes	13	1	1	44363132	2008	One primary only	9680	75
65-80	Other	Female	DLBCL	Widowed	Stage II	Yes	No/Unknown	Yes	3	1	0	44416629	2008	One primary only	9680	75
65-80	Other	Female	DLBCL	Married	Stage I	Yes	No/Unknown	No/Unknown	8	1	1	44584940	2009	One primary only	9680	75
65-80	White	Male	MALT	Married	Stage I	Yes	No/Unknown	No/Unknown	27	1	0	44612167	2009	1st of 2 or more primaries	9699	75
65-80	White	Female	DLBCL	Married	Stage III	No	Yes	Yes	10	1	1	57462252	2006	One primary only	9680	75
65-80	White	Female	Other BCN	Widowed	Stage I	Yes	No/Unknown	No/Unknown	1	1	1	60580807	2006	One primary only	9684	75
65-80	White	Female	MALT	Widowed	Stage I	Yes	No/Unknown	No/Unknown	4	1	0	60800770	2011	One primary only	9699	75
65-80	White	Female	DLBCL	Widowed	Stage II	Yes	No/Unknown	Yes	5	1	0	65601954	2001	One primary only	9680	75
65-80	Black	Male	DLBCL	Married	Stage I	No	No/Unknown	No/Unknown	14	1	1	65614713	2002	One primary only	9680	75
65-80	White	Female	MALT	Married	Stage IV	Yes	No/Unknown	No/Unknown	120	1	1	74968132	2003	One primary only	9699	75
65-80	White	Female	DLBCL	Widowed	Stage IV	No	No/Unknown	No/Unknown	2	1	1	75126705	2006	One primary only	9680	75
65-80	White	Female	DLBCL	Widowed	Stage II	No	No/Unknown	Yes	13	1	0	1029796	2006	One primary only	9680	76
65-80	White	Female	Other BCN	Other	Stage II	Yes	No/Unknown	No/Unknown	40	0	0	1382608	2015	One primary only	9690	76
65-80	White	Male	DLBCL	Married	Stage II	No	Yes	Yes	52	1	0	6029584	2004	1st of 2 or more primaries	9680	76
65-80	White	Female	DLBCL	Married	Stage I	No	Yes	Yes	78	1	1	6126175	2007	One primary only	9680	76
65-80	White	Female	Other BCN	Married	Stage I	No	Yes	Yes	54	0	0	6387258	2014	One primary only	9690	76
65-80	White	Female	Other BCN	Married	Stage II	Yes	No/Unknown	No/Unknown	182	0	0	11011185	2003	One primary only	9698	76
65-80	Other	Female	MALT	Married	Stage I	Yes	Yes	No/Unknown	79	0	0	15923289	2012	One primary only	9699	76
65-80	White	Female	DLBCL	Widowed	Stage I	Yes	Yes	Yes	221	0	0	17572069	2000	One primary only	9680	76
65-80	White	Female	DLBCL	Married	Stage II	Yes	Yes	Yes	181	1	0	17652728	2003	One primary only	9680	76
65-80	White	Female	DLBCL	Married	Stage I	No	Yes	Yes	78	1	1	17715158	2005	One primary only	9680	76
65-80	White	Male	MALT	Other	Stage II	Yes	Yes	No/Unknown	97	0	0	17866124	2010	One primary only	9699	76
65-80	White	Female	DLBCL	Widowed	Stage IV	No	No/Unknown	Yes	64	0	0	17951775	2013	1st of 2 or more primaries	9680	76
65-80	White	Female	DLBCL	Other	Stage I	No	No/Unknown	Yes	174	0	0	21399574	2004	One primary only	9680	76
65-80	White	Female	DLBCL	Other	Stage II	No	Yes	Yes	107	1	0	23927816	2009	One primary only	9680	76
65-80	White	Male	DLBCL	Married	Stage IV	Yes	No/Unknown	Yes	76	0	0	24066474	2012	1st of 2 or more primaries	9680	76
65-80	White	Male	DLBCL	Married	Stage I	Yes	No/Unknown	Yes	73	1	0	28213679	2003	One primary only	9680	76
65-80	White	Female	DLBCL	Widowed	Stage I	No	Yes	Yes	104	1	0	30240153	2005	One primary only	9680	76
65-80	White	Female	DLBCL	Other	Stage II	Yes	No/Unknown	Yes	3	1	1	42795578	2001	One primary only	9680	76
65-80	White	Female	DLBCL	Widowed	Stage II	Yes	Yes	Yes	189	0	0	43633398	2003	One primary only	9680	76
65-80	White	Male	DLBCL	Married	Stage I	No	Yes	Yes	54	1	0	43969129	2005	One primary only	9680	76
65-80	White	Male	DLBCL	Married	Stage II	Yes	No/Unknown	Yes	68	0	0	45209670	2013	One primary only	9680	76
65-80	White	Female	MALT	Married	Stage I	Yes	Yes	No/Unknown	129	0	0	57872888	2008	One primary only	9699	76
65-80	White	Female	MALT	Married	Stage II	Yes	Yes	No/Unknown	41	0	0	57898071	2015	One primary only	9699	76
65-80	White	Female	DLBCL	Married	Stage I	Yes	Yes	No/Unknown	78	1	0	60350593	2003	One primary only	9680	76
65-80	White	Female	DLBCL	Married	Stage II	No	Yes	Yes	201	0	0	65605372	2002	One primary only	9680	76
65-80	White	Female	DLBCL	Married	Stage I	No	No/Unknown	Yes	130	1	0	65870656	2005	One primary only	9680	76
65-80	White	Female	DLBCL	Married	Stage I	Yes	Yes	Yes	110	0	0	66307702	2009	1st of 2 or more primaries	9680	76
65-80	White	Female	Other BCN	Married	Stage IV	Yes	No/Unknown	No/Unknown	105	0	0	66338706	2010	One primary only	9691	76
65-80	White	Female	DLBCL	Widowed	Stage I	No	No/Unknown	Yes	57	0	0	66697074	2014	One primary only	9680	76
65-80	Other	Female	DLBCL	Married	Stage I	No	No/Unknown	Yes	4	1	1	879200	2002	One primary only	9680	77
65-80	Other	Female	MALT	Other	Stage I	No	Yes	No/Unknown	84	0	0	1228892	2011	1st of 2 or more primaries	9699	77
65-80	White	Male	Other BCN	Married	Stage III	No	No/Unknown	Yes	40	1	1	1256280	2012	One primary only	9687	77
65-80	White	Male	DLBCL	Married	Stage II	Yes	No/Unknown	Yes	160	1	1	5924789	2001	One primary only	9680	77
65-80	White	Female	DLBCL	Married	Stage I	No	Yes	Yes	72	1	0	6075264	2006	One primary only	9680	77
65-80	White	Female	DLBCL	Other	Stage I	No	Yes	Yes	57	0	0	6386625	2014	One primary only	9680	77
65-80	White	Female	DLBCL	Married	Stage I	No	No/Unknown	Yes	111	0	0	11257610	2009	One primary only	9680	77
65-80	White	Male	Other BCN	Married	Stage II	Yes	No/Unknown	Yes	101	0	0	11294671	2010	1st of 2 or more primaries	9691	77
65-80	White	Male	DLBCL	Other	Stage II	Yes	Yes	Yes	37	0	0	11524570	2015	One primary only	9680	77
65-80	White	Male	DLBCL	Married	Stage I	No	No/Unknown	No/Unknown	74	0	0	21436572	2005	1st of 2 or more primaries	9680	77
65-80	White	Female	DLBCL	Other	Stage I	Yes	Yes	Yes	145	1	0	23735238	2004	One primary only	9680	77
65-80	White	Female	DLBCL	Married	Stage I	Yes	Yes	Yes	204	1	0	35212153	2000	One primary only	9680	77
65-80	White	Female	DLBCL	Widowed	Stage I	Yes	No/Unknown	Yes	124	1	0	35510498	2004	One primary only	9680	77
65-80	Other	Male	MALT	Married	Stage I	Yes	No/Unknown	No/Unknown	41	0	0	35865127	2015	One primary only	9699	77
65-80	White	Female	Other BCN	Other	Stage I	No	No/Unknown	No/Unknown	65	1	1	36185613	2013	One primary only	9695	77
65-80	White	Male	Other BCN	Married	Stage II	Yes	No/Unknown	Yes	34	1	0	44075478	2006	One primary only	9690	77
65-80	White	Female	MALT	Married	Stage I	Yes	No/Unknown	No/Unknown	121	0	0	44503137	2008	One primary only	9699	77
65-80	White	Female	DLBCL	Married	Stage II	No	Yes	Yes	80	0	0	45084351	2012	One primary only	9680	77
65-80	White	Male	DLBCL	Married	Stage II	No	Yes	Yes	15	1	1	57605850	2009	One primary only	9680	77
65-80	White	Male	DLBCL	Married	Stage II	No	No/Unknown	No/Unknown	4	1	1	57808151	2013	One primary only	9680	77
65-80	White	Male	MALT	Married	Stage II	Yes	No/Unknown	Yes	49	0	0	57873145	2014	1st of 2 or more primaries	9699	77
65-80	White	Female	Other BCN	Married	Stage II	No	Yes	No/Unknown	79	1	1	60241511	2004	One primary only	9690	77
65-80	White	Male	DLBCL	Married	Stage I	No	No/Unknown	Yes	108	1	0	60292252	2007	One primary only	9680	77
65-80	White	Female	DLBCL	Widowed	Stage II	Yes	Yes	Yes	132	1	0	65930239	2004	One primary only	9680	77
65-80	White	Female	DLBCL	Other	Stage II	Yes	No/Unknown	Yes	160	0	0	979380	2005	One primary only	9680	78
65-80	White	Female	DLBCL	Widowed	Stage IV	No	Yes	Yes	132	0	0	1069973	2007	One primary only	9680	78
65-80	White	Female	MALT	Married	Stage I	Yes	No/Unknown	No/Unknown	71	1	1	6040827	2005	One primary only	9699	78
65-80	White	Male	MALT	Married	Stage I	Yes	Yes	No/Unknown	95	0	0	11299429	2011	One primary only	9699	78
65-80	White	Female	DLBCL	Widowed	Stage I	No	No/Unknown	Yes	63	1	0	15905079	2010	1st of 2 or more primaries	9680	78
65-80	White	Female	DLBCL	Widowed	Stage I	No	Yes	Yes	78	0	0	17945095	2012	One primary only	9680	78
65-80	White	Female	DLBCL	Married	Stage II	No	Yes	Yes	104	1	0	23773679	2005	One primary only	9680	78
65-80	White	Female	DLBCL	Other	Stage I	No	No/Unknown	Yes	1	1	1	24061131	2012	One primary only	9680	78
65-80	White	Female	DLBCL	Married	Stage II	Yes	Yes	Yes	82	1	0	43742647	2004	One primary only	9680	78
65-80	White	Male	DLBCL	Married	Stage II	Yes	Yes	Yes	3	1	1	44370351	2008	One primary only	9680	78
65-80	White	Female	Other BCN	Married	Stage III	No	No/Unknown	Yes	133	1	1	57023358	2006	1st of 2 or more primaries	9691	78
65-80	White	Female	DLBCL	Widowed	Stage II	No	Yes	Yes	57	0	0	57856443	2014	One primary only	9680	78
65-80	White	Male	DLBCL	Widowed	Stage II	No	No/Unknown	Yes	38	0	0	57953006	2015	One primary only	9680	78
65-80	White	Male	DLBCL	Married	Stage I	Yes	No/Unknown	No/Unknown	71	1	1	60264199	2005	1st of 2 or more primaries	9680	78
65-80	White	Female	MALT	Other	Stage I	Yes	No/Unknown	No/Unknown	104	0	0	60751748	2010	One primary only	9699	78
65-80	White	Male	DLBCL	Other	Stage I	No	Yes	Yes	27	1	1	65586576	2001	One primary only	9680	78
65-80	White	Female	DLBCL	Married	Stage III	Yes	No/Unknown	No/Unknown	164	0	0	75121605	2005	1st of 2 or more primaries	9680	78
65-80	White	Female	DLBCL	Other	Stage I	No	No/Unknown	No/Unknown	78	0	0	75500973	2012	One primary only	9680	78
65-80	White	Female	MALT	Married	Stage I	Yes	No/Unknown	No/Unknown	13	0	0	75587975	2014	One primary only	9699	78
65-80	White	Female	Other BCN	Widowed	Stage II	Yes	No/Unknown	No/Unknown	59	0	0	1314181	2014	One primary only	9671	79
65-80	White	Female	DLBCL	Married	Stage IV	No	No/Unknown	Yes	6	1	1	11049325	2004	One primary only	9680	79
65-80	White	Female	DLBCL	Other	Stage II	Yes	Yes	Yes	51	1	0	11286643	2010	One primary only	9680	79
65-80	Other	Male	Other BCN	Other	Stage II	No	No/Unknown	Yes	21	1	0	15794743	2001	One primary only	9684	79
65-80	Other	Female	DLBCL	Widowed	Stage I	No	No/Unknown	No/Unknown	85	0	0	15913272	2011	1st of 2 or more primaries	9680	79
65-80	White	Female	DLBCL	Married	Stage I	Yes	No/Unknown	Yes	1	1	1	17789799	2008	One primary only	9680	79
65-80	White	Female	DLBCL	Married	Stage II	No	Yes	Yes	78	1	0	21473585	2008	One primary only	9680	79
65-80	White	Male	DLBCL	Married	Stage IV	No	Yes	Yes	62	1	0	28172904	2000	One primary only	9680	79
65-80	White	Female	DLBCL	Married	Stage II	Yes	Yes	Yes	156	1	0	28195351	2001	One primary only	9680	79
65-80	White	Female	DLBCL	Married	Stage IV	No	No/Unknown	Yes	119	0	0	35787703	2009	One primary only	9680	79
65-80	Other	Female	DLBCL	Widowed	Stage I	No	No/Unknown	Yes	59	1	0	35857970	2009	One primary only	9680	79
65-80	White	Female	MALT	Other	Stage I	No	No/Unknown	No/Unknown	91	0	0	35955388	2010	1st of 2 or more primaries	9699	79
65-80	White	Female	MALT	Married	Stage II	No	No/Unknown	Yes	117	0	0	44517704	2009	One primary only	9699	79
65-80	White	Female	DLBCL	Widowed	Stage I	Yes	No/Unknown	No/Unknown	1	1	1	45246108	2012	One primary only	9680	79
65-80	Other	Female	MALT	Other	Stage I	Yes	No/Unknown	No/Unknown	66	0	0	45262315	2013	1st of 2 or more primaries	9699	79
65-80	White	Female	DLBCL	Widowed	Stage I	No	Yes	Yes	171	1	0	57259468	2001	One primary only	9680	79
65-80	White	Female	Other BCN	Widowed	Stage I	Yes	No/Unknown	No/Unknown	3	1	0	60359325	2004	One primary only	9670	79
65-80	White	Female	DLBCL	Widowed	Stage II	No	No/Unknown	Yes	73	1	0	60745617	2010	1st of 2 or more primaries	9680	79
65-80	White	Female	DLBCL	Married	Stage I	Yes	Yes	Yes	83	0	0	60806024	2012	1st of 2 or more primaries	9680	79
65-80	White	Female	DLBCL	Married	Stage III	No	Yes	Yes	110	1	0	65514724	2001	One primary only	9680	79
65-80	White	Female	DLBCL	Other	Stage I	Yes	No/Unknown	Yes	1	1	1	65655329	2002	One primary only	9680	79
65-80	White	Male	Other BCN	Married	Stage I	No	No/Unknown	No/Unknown	7	1	0	66003303	2006	One primary only	9690	79
65-80	Other	Male	MALT	Married	Stage II	Yes	No/Unknown	Yes	113	0	0	66269399	2009	One primary only	9699	79
65-80	White	Female	DLBCL	Widowed	Stage II	Yes	No/Unknown	Yes	98	0	0	66387189	2010	One primary only	9680	79
65-80	Black	Female	DLBCL	Widowed	Stage I	No	No/Unknown	No/Unknown	42	0	0	66817804	2015	One primary only	9680	79
65-80	White	Female	DLBCL	Widowed	Stage I	No	No/Unknown	Yes	63	1	1	75017079	2003	One primary only	9680	79
65-80	White	Female	DLBCL	Widowed	Stage II	Yes	Yes	Yes	16	1	1	75066754	2005	One primary only	9680	79
65-80	White	Female	DLBCL	Married	Stage II	No	No/Unknown	Yes	60	1	0	75216524	2008	One primary only	9680	79
65-80	White	Female	DLBCL	Widowed	Stage II	Yes	Yes	Yes	15	0	0	75417815	2011	One primary only	9680	79
65-80	White	Female	DLBCL	Widowed	Stage IV	No	No/Unknown	Yes	174	0	0	962488	2004	1st of 2 or more primaries	9680	80
65-80	White	Female	DLBCL	Other	Stage I	No	Yes	Yes	85	0	0	1228890	2011	One primary only	9680	80
65-80	Other	Male	DLBCL	Married	Stage I	No	Yes	Yes	98	0	0	15903981	2010	One primary only	9680	80
65-80	White	Female	MALT	Other	Stage I	Yes	No/Unknown	No/Unknown	186	0	0	17665029	2003	One primary only	9699	80
65-80	White	Male	DLBCL	Married	Stage I	Yes	Yes	Yes	18	1	1	17767110	2007	One primary only	9680	80
65-80	White	Female	DLBCL	Other	Stage I	No	Yes	Yes	16	1	0	21615146	2015	1st of 2 or more primaries	9680	80
65-80	White	Female	MALT	Widowed	Stage II	Yes	No/Unknown	No/Unknown	101	1	1	35294826	2000	1st of 2 or more primaries	9699	80
65-80	White	Female	MALT	Widowed	Stage I	No	Yes	Yes	84	1	0	35477748	2004	1st of 2 or more primaries	9699	80
65-80	Other	Female	MALT	Married	Stage I	Yes	No/Unknown	No/Unknown	121	0	0	35799936	2008	One primary only	9699	80
65-80	White	Female	DLBCL	Widowed	Stage I	Yes	No/Unknown	No/Unknown	19	1	1	36196277	2014	One primary only	9680	80
65-80	White	Female	DLBCL	Married	Stage I	Yes	Yes	No/Unknown	9	1	1	43427109	2001	One primary only	9680	80
65-80	White	Female	DLBCL	Widowed	Stage II	No	No/Unknown	Yes	141	1	0	43548867	2002	One primary only	9680	80
65-80	White	Female	DLBCL	Other	Stage I	No	No/Unknown	No/Unknown	16	1	0	43847754	2005	One primary only	9680	80
65-80	White	Female	DLBCL	Other	Stage III	Yes	Yes	Yes	118	0	0	44237886	2007	One primary only	9680	80
65-80	White	Female	DLBCL	Widowed	Stage II	Yes	Yes	Yes	96	0	0	44838950	2010	One primary only	9680	80
65-80	White	Female	DLBCL	Widowed	Stage I	No	No/Unknown	Yes	85	0	0	45029844	2011	One primary only	9680	80
65-80	White	Female	DLBCL	Widowed	Stage II	No	No/Unknown	Yes	51	0	0	45427236	2014	One primary only	9680	80
65-80	White	Female	DLBCL	Married	Stage IV	No	No/Unknown	Yes	63	0	0	57847108	2013	One primary only	9680	80
65-80	White	Female	DLBCL	Married	Stage I	Yes	No/Unknown	No/Unknown	5	1	0	60613632	2002	One primary only	9680	80
65-80	White	Female	DLBCL	Widowed	Stage II	No	Yes	Yes	76	1	1	65495776	2001	One primary only	9680	80
65-80	Black	Female	DLBCL	Widowed	Stage I	Yes	No/Unknown	Yes	33	1	0	65591459	2001	One primary only	9680	80
65-80	White	Female	MALT	Married	Stage I	Yes	No/Unknown	No/Unknown	32	1	1	66091517	2007	One primary only	9699	80
65-80	White	Male	DLBCL	Married	Stage I	No	Yes	Yes	80	1	0	75089550	2005	One primary only	9680	80
81-98	White	Female	DLBCL	Widowed	Stage IV	Yes	Yes	No/Unknown	32	1	1	5901542	2001	One primary only	9680	81
81-98	White	Female	DLBCL	Married	Stage I	No	Yes	Yes	137	1	1	5948121	2002	One primary only	9680	81
81-98	White	Female	DLBCL	Widowed	Stage I	No	No/Unknown	Yes	70	1	0	17876692	2010	One primary only	9680	81
81-98	White	Female	DLBCL	Widowed	Stage IV	No	No/Unknown	Yes	42	0	0	18033056	2015	One primary only	9680	81
81-98	White	Female	DLBCL	Widowed	Stage II	No	Yes	Yes	130	1	0	23658166	2002	One primary only	9680	81
81-98	White	Female	DLBCL	Other	Stage I	No	Yes	Yes	48	0	0	32959920	2014	One primary only	9680	81
81-98	White	Female	DLBCL	Married	Stage II	Yes	No/Unknown	Yes	14	1	0	35649822	2006	One primary only	9680	81
81-98	White	Male	DLBCL	Other	Stage II	Yes	No/Unknown	Yes	3	1	0	36176826	2013	One primary only	9680	81
81-98	White	Female	Other BCN	Other	Stage I	No	No/Unknown	Yes	64	1	0	42039383	2000	1st of 2 or more primaries	9675	81
81-98	White	Female	DLBCL	Widowed	Stage II	No	No/Unknown	Yes	1	1	1	44007097	2006	One primary only	9680	81
81-98	White	Female	DLBCL	Married	Stage I	No	No/Unknown	Yes	3	1	1	44408461	2008	One primary only	9680	81
81-98	White	Female	DLBCL	Married	Stage III	Yes	No/Unknown	Yes	67	1	0	45159846	2012	1st of 2 or more primaries	9680	81
81-98	White	Female	DLBCL	Married	Stage I	No	No/Unknown	Yes	7	1	1	45712287	2015	One primary only	9680	81
81-98	White	Male	DLBCL	Married	Stage I	Yes	No/Unknown	Yes	1	1	1	57570577	2008	One primary only	9680	81
81-98	White	Female	DLBCL	Married	Stage I	Yes	Yes	Yes	99	1	0	60345426	2002	One primary only	9680	81
81-98	White	Female	DLBCL	Married	Stage I	Yes	No/Unknown	No/Unknown	3	1	0	66255329	2009	One primary only	9680	81
81-98	White	Female	DLBCL	Other	Stage I	Yes	Yes	Yes	142	1	0	912178	2001	One primary only	9680	82
81-98	Other	Male	DLBCL	Married	Stage II	Yes	Yes	No/Unknown	5	1	1	1215394	2011	One primary only	9680	82
81-98	White	Female	MALT	Widowed	Stage II	Yes	Yes	Yes	100	1	0	17561622	2000	One primary only	9699	82
81-98	White	Female	MALT	Widowed	Stage I	Yes	No/Unknown	No/Unknown	199	1	0	17591045	2000	1st of 2 or more primaries	9699	82
81-98	White	Female	DLBCL	Widowed	Stage I	No	Yes	No/Unknown	16	1	0	17637291	2002	One primary only	9680	82
81-98	White	Female	Other BCN	Widowed	Stage II	No	No/Unknown	Yes	38	1	1	17870660	2010	One primary only	9695	82
81-98	Other	Male	MALT	Married	Stage I	Yes	Yes	No/Unknown	50	0	0	17987821	2014	One primary only	9699	82
81-98	White	Male	DLBCL	Married	Stage IV	No	No/Unknown	Yes	9	1	1	23709900	2004	One primary only	9680	82
81-98	White	Female	MALT	Married	Stage I	Yes	Yes	No/Unknown	171	1	0	32775872	2004	One primary only	9699	82
81-98	White	Female	DLBCL	Widowed	Stage I	Yes	No/Unknown	No/Unknown	74	1	1	35427314	2003	One primary only	9680	82
81-98	White	Female	DLBCL	Married	Stage I	No	No/Unknown	Yes	1	1	1	43566808	2003	One primary only	9680	82
81-98	White	Female	DLBCL	Widowed	Stage I	Yes	Yes	Yes	163	0	0	43892930	2004	One primary only	9680	82
81-98	White	Female	DLBCL	Married	Stage I	Yes	Yes	No/Unknown	99	1	0	43977791	2005	One primary only	9680	82
81-98	White	Male	DLBCL	Other	Stage I	No	Yes	Yes	123	1	0	44410956	2008	One primary only	9680	82
81-98	White	Female	DLBCL	Widowed	Stage I	Yes	No/Unknown	Yes	56	1	0	44449246	2008	One primary only	9680	82
81-98	White	Female	DLBCL	Other	Stage I	No	No/Unknown	Yes	75	0	0	45028525	2012	One primary only	9680	82
81-98	White	Female	DLBCL	Married	Stage I	Yes	No/Unknown	No/Unknown	50	1	0	45150283	2012	One primary only	9680	82
81-98	White	Female	DLBCL	Other	Stage I	No	Yes	Yes	15	1	0	45576856	2015	One primary only	9680	82
81-98	White	Female	DLBCL	Married	Stage I	Yes	No/Unknown	Yes	1	1	1	57332573	2002	One primary only	9680	82
81-98	White	Female	Other BCN	Married	Stage II	No	No/Unknown	No/Unknown	1	1	0	57447923	2005	One primary only	9687	82
81-98	White	Female	DLBCL	Married	Stage II	No	Yes	Yes	48	0	0	66780168	2014	1st of 2 or more primaries	9680	82
81-98	White	Female	Other BCN	Widowed	Stage I	No	Yes	No/Unknown	26	1	0	75160428	2007	1st of 2 or more primaries	9690	82
81-98	Other	Male	DLBCL	Married	Stage I	Yes	No/Unknown	Yes	3	1	1	1092526	2008	One primary only	9680	83
81-98	Other	Male	Other BCN	Married	Stage II	Yes	No/Unknown	No/Unknown	78	0	0	1247119	2012	One primary only	9671	83
81-98	White	Female	DLBCL	Widowed	Stage III	Yes	Yes	Yes	39	0	0	6428220	2015	One primary only	9680	83
81-98	White	Male	DLBCL	Widowed	Stage IV	No	No/Unknown	Yes	97	1	0	17574680	2001	One primary only	9680	83
81-98	White	Female	DLBCL	Widowed	Stage I	Yes	No/Unknown	Yes	106	0	0	17868012	2010	One primary only	9680	83
81-98	White	Female	DLBCL	Married	Stage II	No	Yes	Yes	129	1	0	30202408	2004	1st of 2 or more primaries	9680	83
81-98	Other	Female	DLBCL	Widowed	Stage II	No	No/Unknown	Yes	2	1	0	43696180	2003	One primary only	9680	83
81-98	White	Male	DLBCL	Widowed	Stage I	Yes	Yes	Yes	143	1	0	43798548	2004	One primary only	9680	83
81-98	White	Male	DLBCL	Married	Stage II	No	Yes	Yes	59	0	0	45364578	2014	One primary only	9680	83
81-98	White	Female	MALT	Widowed	Stage I	Yes	No/Unknown	No/Unknown	67	1	0	57544336	2008	One primary only	9699	83
81-98	White	Female	DLBCL	Married	Stage IV	Yes	Yes	No/Unknown	18	1	0	57654416	2010	One primary only	9680	83
81-98	White	Female	DLBCL	Married	Stage II	Yes	Yes	Yes	100	1	0	65579505	2001	One primary only	9680	83
81-98	White	Female	DLBCL	Other	Stage I	No	Yes	Yes	147	0	0	66133007	2006	One primary only	9680	83
81-98	White	Female	DLBCL	Widowed	Stage IV	No	No/Unknown	Yes	3	1	1	66484185	2011	1st of 2 or more primaries	9680	83
81-98	White	Female	DLBCL	Other	Stage I	Yes	Yes	Yes	32	1	1	75566758	2014	1st of 2 or more primaries	9680	83
81-98	White	Female	DLBCL	Married	Stage IV	Yes	No/Unknown	Yes	102	0	0	6225081	2010	One primary only	9680	84
81-98	White	Male	DLBCL	Married	Stage I	Yes	Yes	No/Unknown	80	1	0	23786900	2006	One primary only	9680	84
81-98	White	Female	DLBCL	Widowed	Stage II	No	Yes	No/Unknown	2	1	1	42508660	2000	One primary only	9680	84
81-98	White	Female	MALT	Widowed	Stage I	No	Yes	No/Unknown	91	1	0	44279888	2007	1st of 2 or more primaries	9699	84
81-98	White	Female	DLBCL	Widowed	Stage II	No	No/Unknown	Yes	2	0	0	44542843	2009	One primary only	9680	84
81-98	Black	Female	DLBCL	Other	Stage I	No	Yes	Yes	108	0	0	44662365	2009	One primary only	9680	84
81-98	White	Male	Other BCN	Widowed	Stage I	Yes	No/Unknown	No/Unknown	100	0	0	44764327	2010	One primary only	9691	84
81-98	White	Female	DLBCL	Widowed	Stage I	No	Yes	No/Unknown	73	1	0	44834062	2010	One primary only	9680	84
81-98	White	Female	DLBCL	Married	Stage I	No	No/Unknown	Yes	118	1	1	57430626	2004	One primary only	9680	84
81-98	White	Female	DLBCL	Widowed	Stage IV	No	No/Unknown	No/Unknown	2	1	1	60435580	2005	One primary only	9680	84
81-98	White	Female	DLBCL	Widowed	Stage III	Yes	No/Unknown	No/Unknown	5	1	1	65465181	2000	One primary only	9680	84
81-98	White	Female	DLBCL	Married	Stage IV	No	Yes	Yes	32	1	0	65838622	2004	1st of 2 or more primaries	9680	84
81-98	Other	Male	DLBCL	Married	Stage II	No	Yes	Yes	74	1	0	1142967	2007	One primary only	9680	85
81-98	White	Male	DLBCL	Married	Stage I	No	No/Unknown	Yes	3	1	0	10911233	2000	One primary only	9680	85
81-98	White	Female	DLBCL	Other	Stage IV	No	No/Unknown	Yes	34	1	0	10923036	2000	One primary only	9680	85
81-98	White	Female	MALT	Widowed	Stage I	Yes	Yes	No/Unknown	23	1	1	11056362	2004	One primary only	9699	85
81-98	White	Female	Other BCN	Married	Stage II	Yes	Yes	Yes	116	0	0	23921767	2009	One primary only	9690	85
81-98	Other	Female	Other BCN	Widowed	Stage II	No	Yes	Yes	4	1	1	24121572	2013	One primary only	9687	85
81-98	White	Male	DLBCL	Married	Stage II	No	No/Unknown	Yes	37	0	0	36317599	2015	One primary only	9680	85
81-98	White	Female	DLBCL	Other	Stage IV	Yes	No/Unknown	Yes	2	1	0	57567062	2008	1st of 2 or more primaries	9680	85
81-98	White	Female	DLBCL	Widowed	Stage II	No	No/Unknown	Yes	8	1	1	60804887	2012	One primary only	9680	85
81-98	White	Female	DLBCL	Widowed	Stage IV	No	No/Unknown	Yes	1	1	1	65555543	2001	One primary only	9680	85
81-98	White	Female	Other BCN	Other	Stage II	Yes	Yes	Yes	74	1	0	66181522	2008	One primary only	9691	85
81-98	White	Female	Other BCN	Widowed	Stage I	Yes	Yes	Yes	84	0	0	66492192	2011	One primary only	9698	85
81-98	White	Female	Other BCN	Married	Stage I	No	Yes	No/Unknown	45	1	0	10955722	2001	One primary only	9671	86
81-98	White	Male	DLBCL	Married	Stage II	Yes	No/Unknown	No/Unknown	14	1	0	11089337	2005	1st of 2 or more primaries	9680	86
81-98	White	Female	DLBCL	Widowed	Stage I	Yes	No/Unknown	Yes	3	1	1	21438433	2006	One primary only	9680	86
81-98	Other	Female	MALT	Other	Stage I	No	Yes	No/Unknown	101	0	0	23977116	2010	One primary only	9699	86
81-98	White	Female	DLBCL	Married	Stage I	Yes	Yes	Yes	67	0	0	28428928	2013	One primary only	9680	86
81-98	White	Female	DLBCL	Widowed	Stage I	Yes	Yes	Yes	17	1	1	35684956	2007	One primary only	9680	86
81-98	White	Female	DLBCL	Widowed	Stage IV	Yes	No/Unknown	No/Unknown	7	1	1	57374148	2003	One primary only	9680	86
81-98	White	Female	DLBCL	Other	Stage II	Yes	Yes	Yes	4	1	1	60497007	2001	One primary only	9680	86
81-98	White	Male	Other BCN	Widowed	Stage II	No	No/Unknown	Yes	10	1	1	60965043	2015	One primary only	9698	86
81-98	White	Female	DLBCL	Married	Stage II	Yes	No/Unknown	Yes	155	0	0	65952681	2006	One primary only	9680	86
81-98	Other	Male	MALT	Married	Stage I	Yes	No/Unknown	No/Unknown	105	0	0	66438242	2010	1st of 2 or more primaries	9699	86
81-98	White	Female	DLBCL	Widowed	Stage I	No	No/Unknown	Yes	6	1	0	66817698	2015	One primary only	9680	86
81-98	White	Female	DLBCL	Widowed	Stage I	Yes	Yes	Yes	18	1	0	5982362	2003	One primary only	9680	87
81-98	White	Female	DLBCL	Married	Stage I	No	No/Unknown	Yes	71	1	0	15876227	2008	One primary only	9680	87
81-98	White	Female	DLBCL	Widowed	Stage I	Yes	No/Unknown	Yes	56	1	0	21386208	2003	One primary only	9680	87
81-98	White	Female	DLBCL	Other	Stage I	No	Yes	Yes	49	0	0	35915131	2010	One primary only	9680	87
81-98	White	Female	MALT	Widowed	Stage II	Yes	No/Unknown	No/Unknown	78	1	1	43491041	2002	1st of 2 or more primaries	9699	87
81-98	White	Female	DLBCL	Other	Stage I	Yes	Yes	No/Unknown	30	1	1	44103863	2006	One primary only	9680	87
81-98	White	Male	DLBCL	Married	Stage I	No	No/Unknown	No/Unknown	3	1	1	44842245	2011	One primary only	9680	87
81-98	White	Male	DLBCL	Widowed	Stage I	No	Yes	No/Unknown	1	1	1	57465194	2006	One primary only	9680	87
81-98	Black	Female	DLBCL	Married	Stage II	Yes	Yes	Yes	10	1	1	65563254	2001	One primary only	9680	87
81-98	White	Female	DLBCL	Widowed	Stage I	No	Yes	Yes	41	1	0	6077498	2006	One primary only	9680	88
81-98	White	Female	DLBCL	Widowed	Stage II	Yes	Yes	No/Unknown	3	1	1	11402286	2012	One primary only	9680	88
81-98	White	Male	DLBCL	Widowed	Stage II	No	Yes	Yes	4	1	0	17673413	2004	One primary only	9680	88
81-98	White	Female	MALT	Widowed	Stage II	Yes	No/Unknown	No/Unknown	113	1	0	43583910	2003	One primary only	9699	88
81-98	White	Female	DLBCL	Widowed	Stage II	No	No/Unknown	No/Unknown	10	1	1	44864457	2011	One primary only	9680	88
81-98	White	Female	DLBCL	Other	Stage I	No	No/Unknown	Yes	61	0	0	66701036	2013	One primary only	9680	88
81-98	White	Female	DLBCL	Widowed	Stage I	Yes	No/Unknown	Yes	42	0	0	75631794	2015	One primary only	9680	88
81-98	Other	Female	Other BCN	Widowed	Stage I	Yes	No/Unknown	No/Unknown	1	1	0	826729	2000	One primary only	9670	89
81-98	White	Male	MALT	Married	Stage I	No	No/Unknown	No/Unknown	87	1	0	6248362	2007	One primary only	9699	89
81-98	Other	Female	DLBCL	Married	Stage IV	No	Yes	Yes	4	1	1	15961841	2015	One primary only	9680	89
81-98	White	Female	DLBCL	Married	Stage I	Yes	No/Unknown	No/Unknown	15	1	0	17996446	2014	One primary only	9680	89
81-98	Black	Male	DLBCL	Married	Stage II	No	No/Unknown	Yes	4	1	0	21380882	2002	One primary only	9680	89
81-98	White	Female	Other BCN	Widowed	Stage II	Yes	No/Unknown	No/Unknown	2	1	1	23651785	2002	One primary only	9687	89
81-98	White	Male	DLBCL	Widowed	Stage II	No	No/Unknown	Yes	65	0	0	36135133	2013	One primary only	9680	89
81-98	White	Male	DLBCL	Married	Stage I	No	Yes	No/Unknown	6	1	1	43336280	2000	One primary only	9680	89
81-98	White	Male	DLBCL	Married	Stage II	Yes	No/Unknown	Yes	2	1	1	66052481	2007	One primary only	9680	89
81-98	White	Female	DLBCL	Widowed	Stage II	Yes	Yes	Yes	33	1	1	66155223	2008	One primary only	9680	89
81-98	White	Female	DLBCL	Married	Stage IV	No	Yes	No/Unknown	2	1	1	66367315	2010	One primary only	9680	89
81-98	White	Female	DLBCL	Widowed	Stage II	Yes	Yes	No/Unknown	5	1	1	17659993	2003	One primary only	9680	90
81-98	White	Female	DLBCL	Widowed	Stage II	Yes	Yes	Yes	28	1	0	17670406	2003	One primary only	9680	90
81-98	White	Female	DLBCL	Widowed	Stage II	No	Yes	No/Unknown	5	1	1	17958686	2013	One primary only	9680	90
81-98	White	Female	MALT	Widowed	Stage I	Yes	No/Unknown	No/Unknown	4	1	0	17990509	2014	1st of 2 or more primaries	9699	90
81-98	White	Female	DLBCL	Widowed	Stage I	Yes	No/Unknown	No/Unknown	46	1	0	21559914	2013	One primary only	9680	90
81-98	White	Female	DLBCL	Widowed	Stage I	Yes	Yes	No/Unknown	6	1	1	35552627	2005	One primary only	9680	90
81-98	White	Female	DLBCL	Widowed	Stage I	Yes	Yes	No/Unknown	11	1	1	75061751	2005	One primary only	9680	90
81-98	White	Female	DLBCL	Widowed	Stage II	No	Yes	No/Unknown	62	1	0	11021570	2003	One primary only	9680	91
81-98	White	Female	DLBCL	Widowed	Stage IV	Yes	Yes	No/Unknown	7	1	1	11138692	2006	One primary only	9680	91
81-98	White	Male	DLBCL	Married	Stage II	Yes	No/Unknown	Yes	7	1	1	28439807	2013	One primary only	9680	91
81-98	White	Female	MALT	Widowed	Stage II	Yes	Yes	Yes	12	1	1	42284323	2001	One primary only	9699	91
81-98	White	Female	DLBCL	Widowed	Stage II	Yes	Yes	No/Unknown	2	1	1	57250966	2001	One primary only	9680	91
81-98	White	Female	DLBCL	Other	Stage I	No	No/Unknown	No/Unknown	2	1	0	6146740	2008	One primary only	9680	92
81-98	White	Female	DLBCL	Widowed	Stage I	No	Yes	No/Unknown	16	1	1	11006294	2002	One primary only	9680	92
81-98	White	Female	DLBCL	Widowed	Stage I	Yes	No/Unknown	No/Unknown	8	1	0	23753327	2005	One primary only	9680	92
81-98	White	Female	DLBCL	Widowed	Stage II	Yes	Yes	No/Unknown	14	1	0	45203732	2013	One primary only	9680	92
81-98	White	Female	Other BCN	Other	Stage II	No	No/Unknown	No/Unknown	12	1	1	17734246	2006	One primary only	9675	93
81-98	White	Male	DLBCL	Widowed	Stage I	No	Yes	No/Unknown	7	1	1	23676900	2003	One primary only	9680	93
81-98	White	Female	DLBCL	Widowed	Stage I	No	No/Unknown	Yes	2	1	1	28231268	2004	One primary only	9680	93
81-98	Other	Female	DLBCL	Widowed	Stage II	No	Yes	No/Unknown	3	1	0	32990745	2015	One primary only	9680	93
81-98	White	Female	DLBCL	Widowed	Stage I	No	Yes	No/Unknown	2	1	1	57395807	2004	One primary only	9680	98
